# Supplementary material for: Deciphering the dynamic gene expression patterns of pollen abortion in a male sterile line of Avena sativa through transcriptome analysis at different developmental stages
Source: BMC Plant Biol. 2021 Feb 18;21:101. doi: 10.1186/s12870-021-02881-2 (PMC7893748; doi:10.1186/s12870-021-02881-2)
Supplement: Supplementary file 1 — Additional file 1: Supplementary Table 1. Primer sequences and their product size in qRT-PCR. [file 12870_2021_2881_MOESM1_ESM.xlsx]

## Sheet: Sheet1
Supplementary Table 1. Primers sequences and their product size in qRT-PCR
Gene ID	Primer sequences	Product size
β-Actin	P1:TGAAACCTCGGGTACAACGG	246 bp
	P2:CTGGCCAAGTGCTATGTGGA
CL1891.Contig3_All	P1:CCTCTGACACCATTGACAA	140 bp
	P2:GGACTCCTTCTGGATGTTG
CL1891.Contig11_All	P1:GGACAAGCAGATTACTACTAAG	281 bp
	P2:CCGACTACAACATCCAGAA
CL1957.Contig2_All	P1:GACTTCAAGACCGACCTC	226 bp
	P2:AACACTACATCACCGACTC
CL5849.Contig1_All	P1:CGAGAAGTCCATTGAACCT	340 bp
	P2:TATGCGAGAGCCGAGATAT
CL7836.Contig1_All	P1:CAATGATAAGCACAGCACAA	345 bp
	P2:GTAAGGAGAAGACGCACAT
CL7836.Contig2_All	P1:TATCAAGAGCGTGGAGAAG	313 bp
	P2:AACAGGCAGAACAGAATCAA
CL19406.Contig1_All	P1: CACACCGATATGCCAAGT	236 bp
	P2:TACAATGCCACCGTATAGC
CL20305.Contig1_All	P1:AAGCACAAGACGAACAGAA	230 bp
	P2:AACTCCTTCATCAACGACAT
Unigene11008_All	P1:GAAGAAGAGCGTGGAGAC	298 bp
	P2:GGCGAACCTAACCTAAGAG
