# Supplementary material for: Deciphering the dynamic gene expression patterns of pollen abortion in a male sterile line of Avena sativa through transcriptome analysis at different developmental stages
Source: BMC Plant Biol. 2021 Feb 18;21:101. doi: 10.1186/s12870-021-02881-2 (PMC7893748; doi:10.1186/s12870-021-02881-2)
Supplement: Supplementary file 2 — Additional file 2: Supplementary Table 2. Annotation of transcription factors for unigenes. [file 12870_2021_2881_MOESM2_ESM.xls]

## Sheet: Supplementary table 2
Supplementary Table 2. Annotation of transcription factors for unigenes.
Gene_id	tf_family
CL9369.Contig18_All	LIM
CL21531.Contig2_All	bHLH
CL24662.Contig25_All	AP2-EREBP
CL14615.Contig9_All	GRF
CL4129.Contig2_All	RWP-RK
CL5709.Contig3_All	MADS
Unigene84355_All	PLATZ
Unigene47088_All	bHLH
Unigene33932_All	MYB
Unigene27830_All	Trihelix
Unigene36307_All	C2C2-GATA
CL20146.Contig37_All	GRAS
CL7295.Contig2_All	ABI3VP1
Unigene61689_All	AP2-EREBP
CL2439.Contig3_All	VOZ
CL24662.Contig20_All	AP2-EREBP
CL21756.Contig1_All	NAC
Unigene4895_All	C3H
CL25578.Contig5_All	FHA
Unigene81645_All	C2C2-CO-like
Unigene25656_All	MADS
CL4936.Contig1_All	GRF
CL4384.Contig3_All	FAR1
CL7964.Contig2_All	FHA
Unigene4745_All	G2-like
CL8386.Contig1_All	MYB
Unigene92177_All	NAC
CL26015.Contig17_All	FAR1
Unigene24646_All	C3H
CL6503.Contig1_All	MYB
Unigene46310_All	WRKY
CL5711.Contig5_All	LIM
CL6850.Contig2_All	GRAS
CL2404.Contig5_All	C2C2-GATA
Unigene4746_All	G2-like
CL5914.Contig2_All	AP2-EREBP
CL13541.Contig5_All	C3H
Unigene5557_All	AP2-EREBP
CL2585.Contig3_All	AP2-EREBP
CL8417.Contig2_All	GRAS
CL8478.Contig3_All	C2H2
CL76.Contig12_All	MYB
CL15195.Contig2_All	C2C2-GATA
CL5591.Contig5_All	AP2-EREBP
CL443.Contig2_All	FHA
CL3826.Contig15_All	FAR1
CL8105.Contig1_All	C2H2
CL1098.Contig1_All	bHLH
CL2961.Contig5_All	DBP
Unigene3785_All	MYB
CL13248.Contig2_All	E2F-DP
CL14560.Contig2_All	C2C2-CO-like
CL18193.Contig27_All	FAR1
CL3038.Contig12_All	bHLH
CL2764.Contig13_All	GeBP
CL2963.Contig7_All	bHLH
Unigene5963_All	AP2-EREBP
CL76.Contig11_All	MYB
Unigene36016_All	mTERF
CL19112.Contig3_All	GeBP
Unigene66376_All	NAC
CL26143.Contig6_All	ABI3VP1
CL5819.Contig7_All	C3H
CL6289.Contig1_All	MYB
CL17519.Contig3_All	bHLH
CL3545.Contig11_All	ABI3VP1
CL4316.Contig4_All	MYB
CL5870.Contig8_All	bHLH
CL10837.Contig2_All	C2C2-YABBY
Unigene22857_All	MYB
CL15212.Contig6_All	ABI3VP1
Unigene50472_All	GRAS
CL1685.Contig36_All	MADS
CL5190.Contig3_All	C3H
CL14914.Contig4_All	MYB
CL25023.Contig4_All	WRKY
Unigene100302_All	mTERF
CL19564.Contig1_All	MYB
CL13602.Contig3_All	C2C2-Dof
CL13117.Contig4_All	WRKY
CL1129.Contig2_All	Trihelix
Unigene58058_All	mTERF
CL11762.Contig2_All	bHLH
Unigene21201_All	TUB
CL5812.Contig3_All	ABI3VP1
CL2322.Contig1_All	MADS
Unigene8072_All	Tify
CL8417.Contig1_All	GRAS
CL3961.Contig7_All	Tify
CL9038.Contig2_All	MADS
Unigene23454_All	C2C2-Dof
CL7757.Contig1_All	MYB
CL24956.Contig1_All	EIL
CL2302.Contig3_All	AP2-EREBP
CL18058.Contig7_All	AP2-EREBP
CL6289.Contig6_All	MYB
CL3038.Contig1_All	bHLH
CL7968.Contig2_All	ABI3VP1
Unigene31687_All	TCP
CL8638.Contig5_All	ABI3VP1
CL16728.Contig1_All	NAC
CL3038.Contig9_All	bHLH
CL18483.Contig5_All	bHLH
CL13350.Contig2_All	ABI3VP1
CL23891.Contig2_All	bHLH
CL12862.Contig1_All	ABI3VP1
CL17992.Contig3_All	C2C2-Dof
Unigene60312_All	MYB
Unigene49387_All	ABI3VP1
Unigene84163_All	ABI3VP1
CL24956.Contig6_All	EIL
CL10821.Contig4_All	BES1
CL6289.Contig15_All	MYB
CL3038.Contig10_All	bHLH
CL956.Contig12_All	bHLH
CL138.Contig14_All	MYB
CL9398.Contig2_All	Tify
Unigene112039_All	NAC
Unigene66475_All	MYB
Unigene99356_All	ARF
CL14892.Contig3_All	AP2-EREBP
Unigene20922_All	MYB
CL14997.Contig5_All	C3H
Unigene18341_All	mTERF
Unigene87235_All	C2C2-YABBY
CL19667.Contig2_All	OFP
CL11189.Contig2_All	FHA
CL10497.Contig3_All	FAR1
CL950.Contig9_All	mTERF
CL12142.Contig4_All	BBR/BPC
Unigene48746_All	FHA
CL2302.Contig21_All	AP2-EREBP
CL24976.Contig7_All	NAC
CL21398.Contig26_All	C3H
CL4919.Contig1_All	C3H
Unigene58096_All	MADS
CL8820.Contig13_All	C3H
CL4225.Contig2_All	WRKY
Unigene48073_All	MYB
CL8354.Contig7_All	C2C2-GATA
CL3888.Contig3_All	ARF
Unigene15232_All	mTERF
Unigene30077_All	G2-like
CL3826.Contig8_All	FAR1
CL2764.Contig5_All	GeBP
Unigene46578_All	ABI3VP1
CL7295.Contig27_All	ABI3VP1
CL4057.Contig45_All	Tify
Unigene31185_All	AP2-EREBP
Unigene94132_All	GeBP
Unigene5900_All	C2C2-CO-like
CL2869.Contig2_All	AP2-EREBP
CL12409.Contig2_All	MYB
CL9181.Contig4_All	MYB
Unigene47087_All	bHLH
CL9377.Contig6_All	MYB
CL1685.Contig2_All	MADS
Unigene34056_All	mTERF
CL1987.Contig11_All	TUB
CL9369.Contig2_All	LIM
CL23934.Contig4_All	MYB
Unigene72395_All	MYB
CL4553.Contig2_All	C3H
Unigene107768_All	NAC
CL5272.Contig4_All	G2-like
CL26010.Contig19_All	AP2-EREBP
CL4271.Contig1_All	LIM
Unigene39359_All	MADS
CL6192.Contig9_All	ABI3VP1
CL103.Contig1_All	MADS
Unigene10956_All	MYB
Unigene1606_All	MADS
CL2187.Contig3_All	NAC
Unigene19497_All	SBP
CL4908.Contig10_All	C2C2-GATA
CL18293.Contig2_All	Trihelix
CL2302.Contig5_All	AP2-EREBP
CL2358.Contig15_All	TAZ
Unigene116434_All	MYB
Unigene54374_All	mTERF
Unigene5284_All	mTERF
CL20146.Contig14_All	GRAS
Unigene969_All	NAC
CL9695.Contig5_All	C3H
CL21148.Contig2_All	AP2-EREBP
Unigene12219_All	MADS
Unigene83033_All	bHLH
CL9448.Contig1_All	C3H
CL1099.Contig16_All	C2C2-GATA
CL813.Contig2_All	Trihelix
CL625.Contig8_All	bHLH
CL3961.Contig19_All	Tify
CL5048.Contig4_All	C2H2
CL24976.Contig3_All	NAC
Unigene47664_All	ARF
Unigene80868_All	AP2-EREBP
Unigene16807_All	TUB
CL7179.Contig4_All	NAC
CL12142.Contig2_All	BBR/BPC
Unigene32080_All	ABI3VP1
CL25186.Contig2_All	C2C2-Dof
Unigene3958_All	FHA
CL14797.Contig5_All	mTERF
CL1644.Contig7_All	NAC
Unigene23201_All	Alfin-like
CL24976.Contig8_All	NAC
CL25519.Contig7_All	bHLH
CL23282.Contig1_All	FAR1
CL610.Contig7_All	CPP
CL5255.Contig8_All	MYB
CL6115.Contig1_All	MADS
CL8869.Contig9_All	TUB
CL315.Contig5_All	PLATZ
CL3708.Contig20_All	bHLH
CL25186.Contig5_All	C2C2-Dof
CL10671.Contig6_All	bHLH
Unigene98992_All	Alfin-like
CL12318.Contig2_All	NAC
CL4942.Contig5_All	FAR1
Unigene84426_All	G2-like
Unigene34873_All	GeBP
CL23390.Contig1_All	MYB
Unigene9283_All	WRKY
CL5579.Contig4_All	AP2-EREBP
CL19684.Contig1_All	bHLH
CL1469.Contig5_All	ARF
CL10837.Contig3_All	C2C2-YABBY
CL3092.Contig4_All	ABI3VP1
CL8354.Contig4_All	C2C2-GATA
Unigene22287_All	CPP
CL1099.Contig6_All	C2C2-GATA
CL2302.Contig11_All	AP2-EREBP
CL24920.Contig57_All	FAR1
CL13763.Contig1_All	NAC
CL1485.Contig9_All	NAC
CL950.Contig22_All	mTERF
CL17485.Contig2_All	C3H
CL2484.Contig13_All	MADS
CL8841.Contig3_All	GeBP
CL25983.Contig5_All	MYB
CL1492.Contig6_All	Trihelix
CL25114.Contig16_All	MADS
Unigene10130_All	Trihelix
CL6289.Contig18_All	MYB
CL6715.Contig9_All	AP2-EREBP
CL2698.Contig5_All	MYB
Unigene25936_All	WRKY
CL19627.Contig3_All	zf-HD
CL6192.Contig8_All	ABI3VP1
Unigene103474_All	AP2-EREBP
CL10181.Contig7_All	BSD
CL5222.Contig1_All	AP2-EREBP
CL910.Contig8_All	ABI3VP1
CL1099.Contig3_All	Tify
CL267.Contig2_All	C2C2-YABBY
Unigene22080_All	MYB
Unigene81350_All	Alfin-like
CL4902.Contig6_All	MYB
CL6115.Contig6_All	MADS
CL4057.Contig8_All	Tify
CL7295.Contig20_All	ABI3VP1
Unigene17318_All	bHLH
Unigene42261_All	C2H2
Unigene96181_All	bZIP
CL19764.Contig1_All	C2H2
CL12862.Contig4_All	ABI3VP1
CL2270.Contig1_All	MYB
CL4057.Contig29_All	Tify
CL1368.Contig2_All	WRKY
CL22149.Contig1_All	SRS
Unigene97008_All	MYB
CL4908.Contig3_All	C2C2-GATA
Unigene23363_All	bHLH
Unigene109591_All	AP2-EREBP
CL4316.Contig7_All	MYB
CL2302.Contig25_All	AP2-EREBP
CL5048.Contig6_All	C2H2
CL23625.Contig11_All	C2H2
CL13301.Contig2_All	VOZ
CL21398.Contig21_All	C3H
CL24189.Contig1_All	Trihelix
CL8796.Contig2_All	MYB
Unigene107489_All	HSF
CL1585.Contig3_All	HB
CL13188.Contig15_All	ABI3VP1
CL22925.Contig3_All	C2C2-Dof
CL24920.Contig70_All	FAR1
CL14440.Contig5_All	AP2-EREBP
CL12559.Contig6_All	G2-like
CL14179.Contig3_All	MYB
CL14984.Contig5_All	CAMTA
CL6830.Contig1_All	bHLH
CL6940.Contig7_All	MYB
CL9695.Contig8_All	C3H
Unigene17864_All	MYB
CL5663.Contig8_All	FAR1
CL24868.Contig13_All	bHLH
Unigene101190_All	bZIP
CL15212.Contig4_All	ABI3VP1
Unigene112319_All	SBP
Unigene32311_All	NAC
CL6301.Contig6_All	MYB
Unigene85955_All	PLATZ
Unigene2651_All	FAR1
Unigene52953_All	NAC
CL950.Contig16_All	mTERF
Unigene15760_All	WRKY
CL4435.Contig12_All	ARF
Unigene42602_All	Trihelix
CL950.Contig31_All	mTERF
CL12865.Contig1_All	FAR1
CL13117.Contig2_All	WRKY
CL3545.Contig3_All	ABI3VP1
Unigene85841_All	NAC
CL2281.Contig14_All	C3H
CL2798.Contig10_All	AP2-EREBP
CL3961.Contig12_All	Tify
Unigene47171_All	MADS
CL8723.Contig6_All	MYB
Unigene101572_All	FAR1
CL1644.Contig4_All	NAC
CL5812.Contig5_All	ABI3VP1
CL11152.Contig2_All	ABI3VP1
CL13495.Contig2_All	OFP
Unigene45006_All	C2C2-Dof
Unigene92236_All	C3H
CL13541.Contig2_All	C3H
CL18193.Contig13_All	FAR1
CL4057.Contig47_All	Tify
CL13537.Contig5_All	C2H2
CL8105.Contig9_All	C2H2
Unigene42825_All	mTERF
CL4522.Contig5_All	SBP
CL24889.Contig7_All	MADS
Unigene49483_All	FAR1
CL16510.Contig5_All	MYB
CL1099.Contig17_All	Tify
CL67.Contig14_All	BSD
CL5459.Contig2_All	WRKY
Unigene66374_All	NAC
Unigene90461_All	mTERF
CL24920.Contig1_All	FAR1
CL625.Contig3_All	bHLH
CL13541.Contig1_All	C3H
CL4129.Contig6_All	RWP-RK
CL488.Contig4_All	FAR1
CL1090.Contig20_All	MYB
Unigene93608_All	mTERF
Unigene18998_All	FHA
CL4919.Contig4_All	C3H
CL26016.Contig11_All	G2-like
CL19680.Contig1_All	OFP
Unigene90466_All	mTERF
Unigene12919_All	mTERF
Unigene4744_All	G2-like
Unigene95334_All	MYB
Unigene47126_All	CPP
CL76.Contig23_All	MYB
CL5460.Contig1_All	RWP-RK
CL8433.Contig1_All	NAC
CL2039.Contig1_All	MADS
Unigene50094_All	Trihelix
Unigene59656_All	mTERF
CL25808.Contig5_All	ARF
CL11511.Contig4_All	ABI3VP1
Unigene75842_All	WRKY
Unigene32933_All	mTERF
CL24920.Contig82_All	FAR1
CL6301.Contig11_All	MYB
CL2858.Contig7_All	LIM
CL17888.Contig2_All	HSF
CL4490.Contig2_All	ABI3VP1
CL2270.Contig3_All	MYB
CL431.Contig17_All	Alfin-like
CL24766.Contig14_All	FAR1
CL21909.Contig1_All	OFP
CL8723.Contig4_All	MYB
Unigene4880_All	TUB
CL1528.Contig6_All	C3H
CL8354.Contig8_All	C2C2-GATA
CL23276.Contig1_All	AP2-EREBP
CL3612.Contig15_All	LIM
Unigene26042_All	bHLH
CL2302.Contig10_All	AP2-EREBP
CL9495.Contig1_All	GeBP
Unigene857_All	TUB
CL18419.Contig1_All	MYB
CL11991.Contig6_All	MYB
CL2358.Contig13_All	TAZ
CL3961.Contig1_All	Tify
CL14774.Contig2_All	GRAS
CL3545.Contig15_All	ABI3VP1
CL6714.Contig5_All	SBP
Unigene87313_All	MYB
CL2484.Contig11_All	MADS
CL18193.Contig18_All	FAR1
CL14440.Contig7_All	AP2-EREBP
CL10634.Contig1_All	ABI3VP1
CL23625.Contig5_All	C2H2
CL3736.Contig2_All	bHLH
CL23625.Contig9_All	C2H2
CL24920.Contig83_All	FAR1
Unigene88871_All	BSD
Unigene22965_All	ABI3VP1
CL4942.Contig7_All	FAR1
Unigene76793_All	WRKY
CL4919.Contig8_All	C3H
Unigene97663_All	bHLH
CL3708.Contig14_All	bHLH
Unigene8572_All	MADS
CL9376.Contig10_All	NAC
CL488.Contig17_All	FAR1
CL11744.Contig2_All	AP2-EREBP
CL24662.Contig10_All	AP2-EREBP
Unigene6324_All	Tify
CL625.Contig15_All	bHLH
Unigene40032_All	ABI3VP1
CL3047.Contig7_All	SBP
Unigene31044_All	bHLH
Unigene58947_All	mTERF
CL23778.Contig6_All	MYB
CL18597.Contig3_All	BSD
Unigene97389_All	mTERF
CL2115.Contig24_All	C2H2
CL23934.Contig13_All	MYB
CL6026.Contig2_All	C2C2-YABBY
CL4057.Contig50_All	Tify
CL22816.Contig1_All	MADS
CL9376.Contig4_All	NAC
Unigene36007_All	FAR1
Unigene83211_All	AP2-EREBP
CL10174.Contig4_All	MYB
CL984.Contig2_All	MYB
CL4272.Contig2_All	AP2-EREBP
CL1685.Contig35_All	MADS
CL13352.Contig7_All	AP2-EREBP
CL3736.Contig1_All	GeBP
CL22256.Contig1_All	OFP
Unigene91588_All	DBP
CL6798.Contig1_All	LIM
CL7679.Contig13_All	ABI3VP1
CL164.Contig1_All	G2-like
CL9606.Contig4_All	ABI3VP1
CL9181.Contig5_All	MYB
CL18622.Contig1_All	ABI3VP1
CL19667.Contig3_All	OFP
Unigene11937_All	MYB
CL13031.Contig4_All	WRKY
Unigene57836_All	MADS
CL3708.Contig1_All	bHLH
Unigene85080_All	RWP-RK
Unigene5567_All	NAC
CL10127.Contig7_All	ABI3VP1
CL6289.Contig7_All	MYB
CL14179.Contig5_All	MYB
Unigene96154_All	bZIP
CL17558.Contig3_All	Alfin-like
CL950.Contig18_All	mTERF
Unigene81230_All	FAR1
Unigene45576_All	AP2-EREBP
Unigene31460_All	TAZ
Unigene9940_All	MYB
CL12551.Contig4_All	FAR1
Unigene18868_All	MYB
CL2358.Contig26_All	TAZ
CL6031.Contig6_All	bHLH
CL8343.Contig3_All	FAR1
CL8319.Contig3_All	G2-like
CL23282.Contig4_All	FAR1
CL4801.Contig10_All	ARF
Unigene22964_All	ABI3VP1
Unigene34968_All	MADS
CL12357.Contig4_All	OFP
CL5633.Contig2_All	HSF
CL12559.Contig2_All	G2-like
CL12199.Contig6_All	bHLH
CL7757.Contig5_All	MYB
CL22599.Contig2_All	C3H
CL20044.Contig5_All	bHLH
CL6580.Contig5_All	G2-like
CL1090.Contig18_All	MYB
CL12795.Contig6_All	FHA
Unigene7681_All	NAC
Unigene44299_All	mTERF
Unigene55462_All	mTERF
CL76.Contig4_All	MYB
CL10181.Contig1_All	BSD
CL23598.Contig3_All	MYB
CL3506.Contig15_All	Tify
Unigene22858_All	MYB
CL15840.Contig2_All	WRKY
CL25119.Contig3_All	NAC
CL11635.Contig11_All	MYB
CL2519.Contig2_All	CPP
CL21169.Contig1_All	C2C2-YABBY
CL15135.Contig2_All	WRKY
CL6896.Contig6_All	C3H
CL4129.Contig11_All	RWP-RK
CL21169.Contig2_All	C2C2-YABBY
CL25114.Contig2_All	MADS
CL25533.Contig5_All	bHLH
CL18432.Contig2_All	SBP
CL4272.Contig7_All	AP2-EREBP
CL4271.Contig9_All	LIM
CL4225.Contig1_All	WRKY
CL2084.Contig2_All	NAC
CL6188.Contig4_All	Sigma70-like
CL1129.Contig9_All	Trihelix
CL18814.Contig3_All	G2-like
CL8105.Contig4_All	C2H2
Unigene42738_All	MYB
CL950.Contig32_All	mTERF
CL20161.Contig2_All	C2H2
CL22185.Contig3_All	TUB
CL4057.Contig9_All	Tify
CL1403.Contig6_All	bHLH
CL1315.Contig4_All	bHLH
CL24311.Contig2_All	MYB
CL4090.Contig7_All	AP2-EREBP
CL7158.Contig1_All	TIG
CL25582.Contig2_All	AP2-EREBP
CL26038.Contig2_All	C2C2-Dof
CL2281.Contig7_All	C3H
Unigene39444_All	TUB
CL4801.Contig9_All	ARF
CL8638.Contig10_All	ABI3VP1
CL5125.Contig3_All	LIM
CL8783.Contig1_All	NAC
Unigene29829_All	MYB
CL15178.Contig1_All	Trihelix
Unigene47742_All	ABI3VP1
CL4919.Contig24_All	C3H
Unigene95588_All	mTERF
CL5608.Contig6_All	MYB
CL2342.Contig2_All	TUB
CL625.Contig9_All	bHLH
CL8247.Contig4_All	E2F-DP
Unigene22123_All	mTERF
Unigene22079_All	MYB
Unigene7113_All	mTERF
CL18045.Contig1_All	RWP-RK
CL26176.Contig4_All	MADS
Unigene30480_All	bHLH
CL4879.Contig2_All	Alfin-like
CL9398.Contig1_All	Tify
Unigene2916_All	C3H
Unigene83612_All	C3H
CL1017.Contig5_All	WRKY
CL23891.Contig6_All	bHLH
Unigene50424_All	bHLH
CL2764.Contig12_All	GeBP
CL392.Contig1_All	bHLH
CL14756.Contig5_All	MADS
CL7800.Contig1_All	NAC
Unigene39274_All	AP2-EREBP
CL22863.Contig2_All	bHLH
CL2803.Contig12_All	Tify
CL23507.Contig8_All	MADS
CL5711.Contig4_All	LIM
CL5222.Contig8_All	AP2-EREBP
CL8893.Contig2_All	FHA
Unigene59805_All	C3H
CL4919.Contig26_All	C3H
CL4685.Contig5_All	ARR-B
CL5880.Contig5_All	BES1
Unigene81606_All	C2H2
CL21642.Contig3_All	VARL
Unigene26660_All	ABI3VP1
CL21829.Contig2_All	ARF
CL3421.Contig1_All	MADS
CL1528.Contig8_All	C3H
CL21398.Contig27_All	C3H
CL6715.Contig6_All	AP2-EREBP
CL12270.Contig1_All	ABI3VP1
Unigene90462_All	mTERF
CL20301.Contig38_All	LIM
CL24889.Contig6_All	MADS
Unigene96704_All	mTERF
CL6907.Contig5_All	NAC
Unigene40013_All	EIL
CL2803.Contig5_All	Tify
CL24717.Contig1_All	G2-like
CL20301.Contig32_All	LIM
CL20893.Contig60_All	bZIP
CL2302.Contig19_All	AP2-EREBP
Unigene20124_All	ABI3VP1
CL5255.Contig9_All	G2-like
CL5488.Contig3_All	C2H2
CL1971.Contig10_All	MADS
CL4057.Contig30_All	Tify
Unigene68560_All	WRKY
CL4803.Contig4_All	GRAS
Unigene104683_All	CSD
Unigene84687_All	ARF
CL17888.Contig3_All	HSF
CL21618.Contig1_All	bHLH
CL4685.Contig2_All	ARR-B
Unigene54809_All	GRAS
Unigene35379_All	HSF
CL774.Contig5_All	MYB
CL6508.Contig10_All	HB
Unigene26088_All	mTERF
CL5711.Contig10_All	LIM
CL8817.Contig7_All	Alfin-like
CL1722.Contig8_All	MYB
Unigene17717_All	C3H
CL2698.Contig7_All	MYB
CL2558.Contig8_All	MYB
CL3294.Contig3_All	C2C2-GATA
Unigene99520_All	mTERF
CL6031.Contig1_All	bHLH
CL10254.Contig3_All	FHA
Unigene7860_All	SBP
CL17451.Contig1_All	bHLH
CL18043.Contig4_All	bHLH
CL14615.Contig7_All	GRF
Unigene17013_All	bHLH
CL25824.Contig24_All	MYB
Unigene96574_All	mTERF
CL7295.Contig11_All	ABI3VP1
CL836.Contig7_All	bZIP
CL11941.Contig1_All	C2C2-GATA
CL26010.Contig1_All	AP2-EREBP
CL5812.Contig2_All	ABI3VP1
CL3826.Contig13_All	FAR1
CL6642.Contig2_All	TCP
CL3265.Contig7_All	MYB
Unigene15398_All	AP2-EREBP
CL17708.Contig2_All	FAR1
CL21398.Contig24_All	C3H
CL17515.Contig5_All	C3H
CL4919.Contig25_All	C3H
Unigene52952_All	NAC
CL9723.Contig3_All	GRF
CL5880.Contig1_All	BES1
Unigene46833_All	MYB
CL5134.Contig7_All	zf-HD
CL6301.Contig2_All	MYB
CL12862.Contig6_All	ABI3VP1
CL4057.Contig14_All	Tify
CL4508.Contig5_All	Alfin-like
CL24920.Contig50_All	FAR1
CL6593.Contig7_All	NAC
Unigene48223_All	E2F-DP
CL4011.Contig21_All	bHLH
CL11378.Contig2_All	mTERF
CL12451.Contig11_All	MYB
Unigene13543_All	FHA
Unigene49930_All	FAR1
CL25983.Contig4_All	MYB
CL3506.Contig5_All	Tify
Unigene108559_All	C2H2
CL18178.Contig1_All	bHLH
CL5325.Contig11_All	FAR1
CL11908.Contig3_All	C2C2-YABBY
CL6514.Contig1_All	ARF
CL8209.Contig6_All	MYB
CL3708.Contig25_All	bHLH
CL3708.Contig10_All	bHLH
CL24471.Contig3_All	C3H
Unigene98877_All	ABI3VP1
Unigene59632_All	mTERF
CL10127.Contig2_All	ABI3VP1
CL20575.Contig1_All	AP2-EREBP
CL24889.Contig17_All	MADS
CL4129.Contig9_All	RWP-RK
Unigene72276_All	TUB
Unigene100315_All	mTERF
CL1550.Contig10_All	C3H
CL8916.Contig1_All	C2C2-CO-like
CL13814.Contig3_All	FAR1
CL10510.Contig1_All	NAC
Unigene59106_All	MADS
CL9369.Contig3_All	LIM
CL13188.Contig7_All	ABI3VP1
CL26010.Contig11_All	AP2-EREBP
CL7295.Contig15_All	ABI3VP1
CL6945.Contig1_All	G2-like
Unigene113542_All	bHLH
CL9369.Contig1_All	LIM
CL23891.Contig1_All	bHLH
CL4799.Contig5_All	FAR1
CL9782.Contig3_All	MYB
CL5633.Contig6_All	HSF
CL1685.Contig26_All	MADS
CL950.Contig15_All	mTERF
Unigene24265_All	ABI3VP1
CL25033.Contig1_All	NAC
CL4057.Contig41_All	Tify
CL25186.Contig10_All	C2C2-Dof
CL76.Contig20_All	MYB
Unigene88513_All	TUB
Unigene55324_All	TUB
CL25519.Contig15_All	bHLH
Unigene14385_All	bHLH
CL2358.Contig6_All	TAZ
CL610.Contig23_All	CPP
CL18432.Contig4_All	SBP
CL8178.Contig5_All	mTERF
CL18646.Contig1_All	NAC
Unigene96180_All	bHLH
Unigene67178_All	AP2-EREBP
Unigene6292_All	mTERF
CL2605.Contig1_All	C3H
CL9552.Contig3_All	G2-like
CL7010.Contig4_All	TAZ
Unigene24941_All	NAC
CL11152.Contig5_All	ABI3VP1
CL2281.Contig11_All	C3H
CL5819.Contig8_All	C3H
CL22182.Contig1_All	GeBP
CL17406.Contig2_All	bHLH
CL23099.Contig2_All	zf-HD
CL10780.Contig1_All	GRAS
Unigene89768_All	C2C2-CO-like
CL8796.Contig8_All	MYB
Unigene100038_All	FHA
CL10174.Contig1_All	MYB
Unigene44961_All	MYB
Unigene89431_All	ABI3VP1
CL1432.Contig3_All	Trihelix
CL22751.Contig1_All	Trihelix
CL25533.Contig7_All	bHLH
Unigene13375_All	ABI3VP1
CL20491.Contig1_All	TUB
CL14313.Contig2_All	MYB
CL4271.Contig5_All	LIM
CL23083.Contig1_All	CPP
CL8817.Contig2_All	Alfin-like
CL15212.Contig3_All	ABI3VP1
CL8105.Contig2_All	C2H2
Unigene16500_All	GeBP
Unigene18620_All	Trihelix
CL13537.Contig3_All	C2H2
Unigene83559_All	Tify
CL26003.Contig1_All	C2H2
CL3506.Contig12_All	Tify
CL12795.Contig3_All	FHA
CL5269.Contig3_All	E2F-DP
CL25947.Contig2_All	MADS
CL13060.Contig5_All	DBP
CL25114.Contig21_All	MADS
CL7757.Contig2_All	MYB
CL1765.Contig9_All	C2C2-GATA
CL3661.Contig4_All	CPP
Unigene3684_All	MADS
CL76.Contig9_All	MYB
CL13369.Contig1_All	G2-like
CL26143.Contig5_All	ABI3VP1
CL3708.Contig26_All	bHLH
CL13117.Contig1_All	WRKY
Unigene26173_All	MYB
Unigene102111_All	GRAS
CL14797.Contig3_All	mTERF
Unigene97195_All	ARF
CL2944.Contig14_All	ABI3VP1
CL24956.Contig3_All	EIL
CL18249.Contig1_All	C3H
CL17558.Contig1_All	Alfin-like
CL25983.Contig2_All	MYB
CL4982.Contig7_All	G2-like
Unigene13677_All	HSF
CL14940.Contig3_All	NAC
Unigene26663_All	ABI3VP1
CL21398.Contig10_All	C3H
CL2115.Contig31_All	C2H2
CL7970.Contig5_All	Tify
CL13895.Contig5_All	AP2-EREBP
Unigene29551_All	TCP
CL4435.Contig10_All	ARF
CL3294.Contig1_All	C2C2-GATA
CL4801.Contig4_All	ARF
CL4057.Contig13_All	Tify
Unigene45001_All	C2C2-Dof
CL4439.Contig1_All	C2C2-YABBY
CL18527.Contig2_All	TCP
CL3736.Contig3_All	bHLH
CL2302.Contig24_All	AP2-EREBP
CL11597.Contig7_All	C3H
CL5125.Contig4_All	LIM
Unigene62478_All	C3H
CL1090.Contig22_All	MYB
CL3265.Contig9_All	MYB
CL3647.Contig8_All	mTERF
CL2342.Contig10_All	TUB
CL15722.Contig2_All	SBP
Unigene39647_All	EIL
CL24662.Contig7_All	AP2-EREBP
Unigene78901_All	ARF
CL15135.Contig1_All	WRKY
CL2115.Contig29_All	C2H2
CL16661.Contig12_All	C2H2
Unigene10164_All	FHA
Unigene52387_All	ABI3VP1
CL5534.Contig1_All	WRKY
Unigene31097_All	MADS
Unigene52431_All	NAC
CL24471.Contig8_All	C3H
CL23441.Contig6_All	ARF
CL2281.Contig13_All	C3H
CL3129.Contig17_All	MYB
CL12775.Contig2_All	NAC
Unigene39510_All	Alfin-like
Unigene39445_All	TUB
CL7676.Contig3_All	MYB
CL9030.Contig2_All	C2H2
Unigene1820_All	CPP
Unigene35964_All	C2H2
CL3252.Contig3_All	PLATZ
CL25519.Contig13_All	bHLH
CL3826.Contig11_All	FAR1
CL2631.Contig2_All	FAR1
Unigene92242_All	MYB
Unigene32840_All	FAR1
CL1987.Contig20_All	TUB
Unigene89794_All	FAR1
CL15704.Contig3_All	OFP
CL24920.Contig81_All	FAR1
CL6289.Contig10_All	MYB
CL16525.Contig2_All	mTERF
CL10892.Contig3_All	AP2-EREBP
Unigene79750_All	MYB
CL4384.Contig2_All	FAR1
CL21777.Contig2_All	BES1
CL14505.Contig3_All	C2H2
Unigene23901_All	WRKY
CL1348.Contig21_All	bHLH
CL22880.Contig10_All	C2C2-GATA
CL625.Contig14_All	bHLH
Unigene59358_All	mTERF
CL3448.Contig7_All	WRKY
CL13002.Contig1_All	MYB
CL90.Contig1_All	AP2-EREBP
Unigene117769_All	FAR1
CL20301.Contig6_All	LIM
Unigene123897_All	mTERF
CL6896.Contig1_All	C3H
CL23441.Contig3_All	ARF
Unigene27066_All	ULT
CL6593.Contig3_All	NAC
CL12865.Contig2_All	FAR1
Unigene8666_All	GeBP
CL6503.Contig2_All	MYB
CL9795.Contig3_All	TAZ
Unigene37788_All	NAC
CL13188.Contig23_All	ABI3VP1
CL16158.Contig4_All	C2C2-GATA
CL4867.Contig7_All	MYB
Unigene125529_All	RWP-RK
CL9562.Contig2_All	mTERF
Unigene50411_All	ARF
CL25824.Contig8_All	MYB
CL14560.Contig15_All	C2C2-CO-like
CL792.Contig2_All	mTERF
Unigene105104_All	C2C2-GATA
CL13369.Contig2_All	G2-like
CL14179.Contig4_All	MYB
CL14224.Contig3_All	C2C2-CO-like
CL19612.Contig2_All	Tify
CL1348.Contig19_All	bHLH
CL14982.Contig2_All	FAR1
CL2026.Contig7_All	NAC
CL5903.Contig6_All	GRF
CL23282.Contig19_All	FAR1
CL10240.Contig3_All	PLATZ
CL20511.Contig1_All	AP2-EREBP
Unigene49051_All	AP2-EREBP
CL23507.Contig18_All	MADS
CL8247.Contig6_All	E2F-DP
Unigene87960_All	NAC
CL23625.Contig7_All	C2H2
Unigene87678_All	GRAS
CL13407.Contig2_All	TCP
CL7968.Contig3_All	ABI3VP1
Unigene113589_All	G2-like
Unigene57732_All	AP2-EREBP
CL2143.Contig24_All	MYB
CL1327.Contig8_All	FAR1
Unigene97061_All	VOZ
CL7295.Contig3_All	ABI3VP1
Unigene51251_All	NAC
CL2302.Contig15_All	AP2-EREBP
CL1453.Contig1_All	TUB
Unigene3436_All	MYB
CL11908.Contig1_All	C2C2-YABBY
CL7295.Contig28_All	ABI3VP1
CL836.Contig4_All	bZIP
CL10030.Contig3_All	bHLH
CL19738.Contig2_All	GRAS
CL21714.Contig9_All	G2-like
Unigene98352_All	NAC
CL6503.Contig4_All	MYB
CL8658.Contig7_All	FAR1
Unigene230_All	WRKY
CL13091.Contig2_All	WRKY
CL14902.Contig2_All	NAC
Unigene80910_All	MADS
CL3826.Contig16_All	FAR1
CL22515.Contig2_All	ABI3VP1
CL90.Contig4_All	AP2-EREBP
CL9782.Contig1_All	MYB
Unigene22118_All	mTERF
Unigene46311_All	WRKY
CL1685.Contig24_All	MADS
CL11790.Contig1_All	Trihelix
Unigene65840_All	MADS
CL14940.Contig1_All	NAC
CL4057.Contig23_All	Tify
CL3647.Contig10_All	mTERF
Unigene83947_All	CPP
CL8869.Contig4_All	TUB
CL2995.Contig5_All	BSD
CL2115.Contig26_All	C2H2
CL14774.Contig3_All	GRAS
CL431.Contig14_All	Alfin-like
Unigene48070_All	MYB
CL1485.Contig8_All	NAC
CL4011.Contig16_All	bHLH
CL1834.Contig2_All	C2C2-Dof
Unigene83364_All	MADS
CL2484.Contig7_All	MADS
CL20313.Contig1_All	NAC
Unigene43231_All	mTERF
CL16042.Contig1_All	FAR1
CL1011.Contig2_All	Trihelix
CL8247.Contig3_All	E2F-DP
Unigene36726_All	ARF
CL25367.Contig9_All	Trihelix
Unigene55439_All	mTERF
Unigene24812_All	bHLH
CL4908.Contig8_All	C2C2-GATA
Unigene39375_All	G2-like
CL138.Contig21_All	MYB
CL11635.Contig9_All	MYB
CL1129.Contig4_All	Trihelix
CL2558.Contig2_All	MYB
Unigene25963_All	MADS
CL8478.Contig4_All	C2H2
CL4057.Contig37_All	Tify
CL18622.Contig2_All	ABI3VP1
CL13060.Contig3_All	DBP
CL2484.Contig18_All	MADS
CL5269.Contig2_All	E2F-DP
Unigene124754_All	NAC
CL138.Contig17_All	MYB
Unigene72606_All	FAR1
CL2441.Contig1_All	Alfin-like
CL9662.Contig2_All	G2-like
CL1585.Contig37_All	HB
CL3961.Contig30_All	Tify
CL25062.Contig8_All	ABI3VP1
CL11597.Contig8_All	C3H
Unigene16875_All	G2-like
CL11918.Contig3_All	ABI3VP1
CL19966.Contig1_All	NAC
CL12101.Contig2_All	AP2-EREBP
CL6563.Contig2_All	ABI3VP1
Unigene50473_All	GRAS
Unigene62771_All	C2H2
Unigene64332_All	ABI3VP1
CL23282.Contig21_All	FAR1
CL10837.Contig5_All	C2C2-YABBY
CL9038.Contig13_All	MADS
CL8013.Contig7_All	ABI3VP1
CL18527.Contig1_All	TCP
Unigene43956_All	RWP-RK
Unigene8269_All	MADS
CL9662.Contig1_All	G2-like
Unigene55378_All	AP2-EREBP
CL950.Contig4_All	mTERF
CL17799.Contig1_All	NAC
CL14852.Contig2_All	ARF
CL6953.Contig6_All	NAC
CL1251.Contig27_All	MADS
CL1987.Contig21_All	TUB
Unigene45601_All	AP2-EREBP
CL8105.Contig15_All	C2H2
Unigene81916_All	MADS
CL2358.Contig24_All	TAZ
Unigene11299_All	mTERF
CL26227.Contig3_All	FHA
Unigene46832_All	MYB
CL94.Contig1_All	ABI3VP1
CL25145.Contig6_All	HSF
CL4919.Contig29_All	C3H
Unigene83708_All	bHLH
CL8783.Contig2_All	NAC
CL10837.Contig4_All	C2C2-YABBY
CL21574.Contig2_All	FAR1
Unigene40827_All	MYB
CL5679.Contig6_All	C3H
CL9398.Contig7_All	Tify
CL610.Contig9_All	CPP
CL8932.Contig23_All	ABI3VP1
CL2715.Contig2_All	TIG
CL9615.Contig4_All	C3H
CL16850.Contig3_All	Trihelix
CL24662.Contig34_All	AP2-EREBP
Unigene31463_All	PLATZ
CL94.Contig5_All	ABI3VP1
CL344.Contig10_All	C2H2
CL8869.Contig10_All	TUB
CL11635.Contig6_All	MYB
Unigene4034_All	bHLH
Unigene46825_All	Alfin-like
CL10181.Contig6_All	BSD
CL25519.Contig11_All	bHLH
CL23674.Contig3_All	ABI3VP1
CL2302.Contig28_All	AP2-EREBP
CL16955.Contig1_All	Tify
CL3038.Contig5_All	bHLH
CL8783.Contig5_All	NAC
CL4522.Contig7_All	SBP
CL2995.Contig21_All	ARF
CL9695.Contig6_All	C3H
CL4919.Contig20_All	C3H
CL24662.Contig32_All	AP2-EREBP
Unigene103095_All	ABI3VP1
Unigene88014_All	G2-like
CL26079.Contig8_All	NAC
CL6262.Contig3_All	HSF
CL17599.Contig1_All	AP2-EREBP
CL4919.Contig19_All	C3H
Unigene88512_All	TUB
Unigene96_All	MADS
Unigene94063_All	MYB
CL18058.Contig13_All	WRKY
Unigene66629_All	G2-like
CL4803.Contig2_All	GRAS
CL2484.Contig8_All	MADS
Unigene19770_All	WRKY
CL11635.Contig2_All	MYB
CL16661.Contig9_All	C2H2
CL23990.Contig5_All	NAC
CL2358.Contig23_All	TAZ
CL24025.Contig1_All	C2H2
Unigene96995_All	mTERF
CL9377.Contig2_All	MYB
Unigene16806_All	mTERF
CL15195.Contig7_All	C2C2-GATA
CL18890.Contig1_All	ABI3VP1
CL2961.Contig2_All	DBP
Unigene90464_All	mTERF
CL4090.Contig9_All	AP2-EREBP
Unigene31461_All	TAZ
CL1129.Contig7_All	Trihelix
CL20448.Contig5_All	Trihelix
CL22600.Contig2_All	FAR1
CL5608.Contig10_All	MYB
Unigene46810_All	G2-like
CL2752.Contig3_All	MYB
CL7429.Contig6_All	WRKY
Unigene42937_All	FAR1
Unigene64990_All	AP2-EREBP
CL2342.Contig3_All	TUB
CL14567.Contig3_All	NAC
CL5995.Contig4_All	NAC
CL4490.Contig3_All	ABI3VP1
CL20893.Contig65_All	bZIP
CL1403.Contig4_All	bHLH
Unigene34451_All	mTERF
CL4057.Contig35_All	Tify
CL15017.Contig1_All	HSF
Unigene83610_All	C3H
Unigene47963_All	C3H
CL2026.Contig14_All	NAC
CL10996.Contig3_All	bHLH
Unigene103652_All	FAR1
CL23444.Contig1_All	GRAS
CL24976.Contig5_All	NAC
CL13958.Contig3_All	WRKY
CL392.Contig3_All	bHLH
CL15436.Contig2_All	TUB
CL8796.Contig6_All	MYB
CL6301.Contig5_All	MYB
CL21601.Contig5_All	MYB
CL6474.Contig3_All	AP2-EREBP
Unigene100443_All	MADS
CL10525.Contig2_All	NAC
CL1987.Contig13_All	TUB
Unigene27272_All	mTERF
Unigene22107_All	CAMTA
Unigene17216_All	C3H
CL12845.Contig2_All	MYB
Unigene61558_All	MADS
CL7628.Contig1_All	HSF
CL15155.Contig3_All	FAR1
CL8796.Contig5_All	MYB
CL1348.Contig5_All	bHLH
CL19112.Contig1_All	GeBP
CL20301.Contig11_All	LIM
CL12252.Contig2_All	GRAS
CL22027.Contig3_All	AP2-EREBP
CL7158.Contig2_All	TIG
CL24956.Contig7_All	EIL
CL4129.Contig10_All	RWP-RK
Unigene95916_All	DBP
CL6289.Contig9_All	MYB
Unigene34346_All	G2-like
Unigene27156_All	GRAS
CL7688.Contig2_All	MYB
CL1585.Contig43_All	HB
CL20146.Contig8_All	GRAS
Unigene8944_All	mTERF
CL24956.Contig2_All	EIL
CL2630.Contig4_All	GRAS
Unigene61417_All	MYB
CL13895.Contig4_All	ABI3VP1
Unigene14356_All	GeBP
Unigene115282_All	ABI3VP1
CL5608.Contig4_All	MYB
CL25582.Contig4_All	AP2-EREBP
CL27.Contig7_All	AP2-EREBP
CL21398.Contig19_All	C3H
CL4867.Contig1_All	MYB
Unigene56334_All	MYB
CL20301.Contig13_All	LIM
Unigene43893_All	MADS
CL6301.Contig8_All	MYB
CL15195.Contig1_All	C2C2-GATA
Unigene48198_All	NAC
Unigene9223_All	BSD
CL21531.Contig1_All	bHLH
CL4057.Contig44_All	Tify
CL24662.Contig17_All	AP2-EREBP
CL4879.Contig1_All	Alfin-like
Unigene18197_All	FAR1
CL4435.Contig11_All	ARF
Unigene54375_All	mTERF
CL3891.Contig5_All	C2H2
CL22027.Contig1_All	AP2-EREBP
CL6085.Contig1_All	AP2-EREBP
CL4271.Contig8_All	LIM
Unigene18992_All	WRKY
CL26074.Contig3_All	NAC
CL1550.Contig6_All	C3H
CL950.Contig17_All	mTERF
CL25114.Contig35_All	MADS
Unigene9861_All	NAC
CL1722.Contig7_All	MYB
CL16140.Contig5_All	GRF
Unigene19197_All	mTERF
Unigene54370_All	mTERF
Unigene7371_All	C2H2
CL12252.Contig1_All	GRAS
CL8638.Contig2_All	ABI3VP1
Unigene40379_All	mTERF
Unigene16145_All	ABI3VP1
CL14997.Contig1_All	C3H
CL21001.Contig10_All	NAC
CL24920.Contig87_All	FAR1
CL23625.Contig8_All	C2H2
CL21398.Contig20_All	C3H
CL1685.Contig18_All	MADS
Unigene38578_All	MYB
Unigene31616_All	MADS
CL24868.Contig6_All	bHLH
CL17763.Contig2_All	FAR1
CL76.Contig8_All	MYB
CL17369.Contig2_All	WRKY
CL1099.Contig4_All	Tify
CL12252.Contig4_All	GRAS
Unigene22940_All	bHLH
Unigene73147_All	MADS
Unigene83709_All	bHLH
CL4439.Contig5_All	C2C2-YABBY
Unigene25566_All	ARF
CL21398.Contig3_All	C3H
CL7428.Contig4_All	FAR1
CL431.Contig27_All	Alfin-like
CL2727.Contig4_All	ARF
CL7676.Contig13_All	MYB
CL7202.Contig2_All	TUB
CL11024.Contig5_All	G2-like
CL2358.Contig5_All	TAZ
Unigene63838_All	NAC
CL2630.Contig10_All	GRAS
CL4057.Contig16_All	Tify
CL868.Contig4_All	PLATZ
Unigene96405_All	mTERF
CL25157.Contig2_All	NAC
CL25983.Contig3_All	MYB
CL16578.Contig3_All	TUB
CL1469.Contig4_All	ARF
CL5089.Contig3_All	bZIP
Unigene96487_All	mTERF
CL22816.Contig14_All	MADS
CL25712.Contig3_All	G2-like
Unigene93773_All	Tify
CL4057.Contig11_All	Tify
Unigene84089_All	MADS
CL25367.Contig2_All	Trihelix
CL12225.Contig2_All	FHA
CL3506.Contig3_All	Tify
Unigene108767_All	TUB
Unigene94692_All	NAC
CL8796.Contig4_All	MYB
CL10021.Contig4_All	HSF
CL5399.Contig2_All	bHLH
CL16948.Contig1_All	LIM
Unigene44298_All	mTERF
Unigene17703_All	FAR1
CL4090.Contig5_All	AP2-EREBP
CL11744.Contig3_All	AP2-EREBP
CL3891.Contig14_All	C2H2
CL7096.Contig2_All	TCP
Unigene56199_All	bHLH
Unigene45462_All	MYB
CL2302.Contig22_All	AP2-EREBP
CL21398.Contig13_All	C3H
CL11762.Contig1_All	bHLH
CL6830.Contig2_All	bHLH
CL21398.Contig14_All	C3H
CL24311.Contig1_All	MYB
CL6031.Contig7_All	bHLH
CL22740.Contig1_All	Alfin-like
CL2944.Contig13_All	ABI3VP1
Unigene45261_All	ARF
CL21398.Contig8_All	C3H
CL956.Contig16_All	bHLH
CL16574.Contig3_All	FAR1
CL2698.Contig1_All	MYB
CL20737.Contig1_All	SBP
CL5222.Contig4_All	AP2-EREBP
Unigene40908_All	NAC
CL1971.Contig1_All	MADS
CL25114.Contig29_All	MADS
Unigene43538_All	mTERF
CL1129.Contig8_All	MYB
CL4637.Contig6_All	bHLH
Unigene20775_All	mTERF
Unigene75924_All	FHA
Unigene96166_All	MYB
CL8013.Contig10_All	ABI3VP1
CL2548.Contig1_All	G2-like
Unigene29954_All	FAR1
CL13482.Contig8_All	NAC
CL4867.Contig2_All	MYB
CL16745.Contig1_All	NAC
CL8817.Contig6_All	Alfin-like
CL15809.Contig3_All	C3H
Unigene829_All	TUB
CL12339.Contig2_All	LOB
Unigene34905_All	MADS
CL1987.Contig16_All	TUB
Unigene21834_All	NAC
CL8638.Contig9_All	ABI3VP1
CL2331.Contig10_All	WRKY
CL25376.Contig2_All	MADS
CL9562.Contig7_All	mTERF
CL20763.Contig2_All	C2C2-CO-like
Unigene57957_All	mTERF
CL18193.Contig55_All	FAR1
Unigene50334_All	FAR1
Unigene59168_All	mTERF
Unigene43300_All	G2-like
CL21365.Contig1_All	FAR1
CL406.Contig2_All	MYB
Unigene90463_All	mTERF
Unigene64918_All	ABI3VP1
CL4919.Contig13_All	C3H
CL18746.Contig2_All	MYB
CL21756.Contig4_All	NAC
CL6302.Contig5_All	NAC
CL21714.Contig4_All	G2-like
Unigene14374_All	G2-like
CL8820.Contig1_All	C3H
CL15212.Contig5_All	ABI3VP1
CL9677.Contig1_All	Tify
CL15237.Contig3_All	ABI3VP1
CL10394.Contig4_All	C2H2
CL14506.Contig1_All	GRF
CL25023.Contig1_All	WRKY
CL24173.Contig3_All	C2C2-Dof
Unigene85082_All	RWP-RK
CL2026.Contig16_All	NAC
CL16746.Contig2_All	bHLH
Unigene97895_All	MADS
Unigene34116_All	bHLH
Unigene9284_All	WRKY
CL11715.Contig5_All	MYB
CL5050.Contig4_All	C3H
CL4129.Contig5_All	RWP-RK
CL11694.Contig2_All	bHLH
CL8105.Contig12_All	C2H2
CL5269.Contig10_All	E2F-DP
CL3961.Contig4_All	Tify
CL2187.Contig1_All	NAC
Unigene35546_All	mTERF
Unigene9985_All	mTERF
CL24920.Contig80_All	FAR1
CL16158.Contig6_All	C2C2-GATA
Unigene46811_All	G2-like
CL5969.Contig4_All	Alfin-like
CL6430.Contig2_All	NAC
CL25983.Contig8_All	MYB
CL16434.Contig5_All	TCP
CL11683.Contig2_All	bHLH
CL18483.Contig4_All	bHLH
CL5269.Contig4_All	E2F-DP
CL25213.Contig2_All	FAR1
CL5663.Contig1_All	FAR1
CL6310.Contig1_All	CPP
CL76.Contig22_All	MYB
Unigene57628_All	MYB
CL24889.Contig13_All	MADS
CL18043.Contig5_All	bHLH
CL26038.Contig12_All	C2C2-Dof
CL13031.Contig2_All	WRKY
CL5269.Contig9_All	E2F-DP
CL26074.Contig4_All	VOZ
CL13955.Contig1_All	C2H2
CL4801.Contig2_All	ARF
Unigene48196_All	NAC
CL8844.Contig1_All	FAR1
Unigene34063_All	PLATZ
CL4071.Contig1_All	NAC
CL25519.Contig3_All	bHLH
CL2803.Contig10_All	Tify
CL2115.Contig17_All	C2H2
Unigene56759_All	mTERF
CL25186.Contig11_All	C2C2-Dof
CL12754.Contig5_All	ABI3VP1
CL1550.Contig5_All	C3H
Unigene41507_All	ABI3VP1
CL6798.Contig3_All	LIM
CL13781.Contig2_All	G2-like
Unigene43295_All	MYB
CL813.Contig5_All	Trihelix
Unigene54372_All	mTERF
CL12324.Contig1_All	ABI3VP1
CL5460.Contig2_All	RWP-RK
CL23285.Contig2_All	AP2-EREBP
CL8692.Contig1_All	bHLH
Unigene75467_All	ABI3VP1
Unigene32112_All	ARF
CL20301.Contig37_All	LIM
Unigene108821_All	WRKY
CL2995.Contig7_All	BSD
CL20885.Contig7_All	FAR1
CL984.Contig9_All	MYB
CL871.Contig1_All	C2C2-GATA
Unigene22409_All	Trihelix
Unigene12448_All	C3H
CL16567.Contig1_All	NAC
CL13002.Contig4_All	MYB
CL15809.Contig4_All	C3H
Unigene52995_All	ARF
CL5134.Contig4_All	zf-HD
CL12142.Contig5_All	BBR/BPC
CL21562.Contig2_All	ABI3VP1
CL8319.Contig2_All	G2-like
Unigene97512_All	AP2-EREBP
CL984.Contig7_All	MYB
CL11378.Contig3_All	mTERF
CL12252.Contig3_All	GRAS
Unigene96496_All	AP2-EREBP
CL10143.Contig4_All	E2F-DP
CL94.Contig6_All	ABI3VP1
CL24173.Contig2_All	C2C2-Dof
CL16127.Contig2_All	TCP
CL3647.Contig9_All	mTERF
CL2302.Contig29_All	AP2-EREBP
CL9369.Contig12_All	LIM
CL7052.Contig2_All	TCP
CL6262.Contig2_All	HSF
CL1090.Contig25_All	MYB
CL10533.Contig2_All	bHLH
Unigene80927_All	ABI3VP1
Unigene39888_All	ARF
CL1327.Contig3_All	FAR1
CL17331.Contig2_All	ABI3VP1
Unigene38168_All	GRF
Unigene49022_All	C2H2
CL11024.Contig3_All	G2-like
CL1100.Contig27_All	ABI3VP1
CL1099.Contig8_All	Tify
Unigene70986_All	WRKY
CL2869.Contig3_All	AP2-EREBP
Unigene22106_All	CAMTA
Unigene62231_All	FAR1
CL67.Contig5_All	BSD
CL25186.Contig1_All	C2C2-Dof
CL11202.Contig4_All	LOB
CL24868.Contig10_All	bHLH
CL11991.Contig8_All	MYB
CL25999.Contig11_All	G2-like
CL15331.Contig3_All	C2H2
CL2127.Contig3_All	FAR1
CL76.Contig5_All	MYB
CL7829.Contig5_All	MYB
CL2143.Contig25_All	MYB
CL1722.Contig2_All	MYB
Unigene41974_All	NAC
CL2281.Contig9_All	C3H
CL2143.Contig5_All	MYB
CL25006.Contig2_All	C2H2
CL9138.Contig2_All	TUB
CL17451.Contig3_All	bHLH
Unigene87690_All	SBP
Unigene35905_All	MYB
CL12559.Contig1_All	G2-like
CL25376.Contig9_All	MADS
CL22925.Contig4_All	C2C2-Dof
CL5312.Contig2_All	TCP
Unigene124921_All	GRAS
Unigene47965_All	C3H
CL2342.Contig4_All	TUB
Unigene97182_All	mTERF
CL1685.Contig16_All	MADS
CL4490.Contig1_All	ABI3VP1
CL25905.Contig7_All	C3H
CL25999.Contig7_All	G2-like
CL24956.Contig8_All	EIL
Unigene11307_All	WRKY
Unigene38268_All	ABI3VP1
CL1644.Contig12_All	NAC
CL14869.Contig1_All	WRKY
CL3826.Contig14_All	FAR1
CL16648.Contig3_All	C2C2-Dof
CL13895.Contig3_All	AP2-EREBP
CL25367.Contig12_All	Trihelix
CL11369.Contig4_All	MADS
CL2084.Contig5_All	NAC
CL25578.Contig2_All	FHA
CL5255.Contig1_All	MYB
CL25824.Contig12_All	MYB
CL13482.Contig6_All	NAC
CL9133.Contig7_All	bZIP
CL1765.Contig1_All	C2C2-GATA
CL774.Contig1_All	MYB
CL7628.Contig5_All	HSF
CL68.Contig17_All	FAR1
CL2441.Contig5_All	Alfin-like
CL4090.Contig8_All	AP2-EREBP
Unigene3168_All	CPP
CL6310.Contig2_All	CPP
Unigene49653_All	NAC
CL8386.Contig4_All	MYB
CL8354.Contig5_All	C2C2-GATA
Unigene36597_All	bHLH
Unigene103387_All	ARF
CL2727.Contig14_All	ARF
CL12199.Contig11_All	bHLH
CL4554.Contig2_All	ARR-B
Unigene47125_All	CPP
CL1987.Contig2_All	TUB
CL1100.Contig29_All	ABI3VP1
CL4867.Contig5_All	MYB
CL8733.Contig10_All	GeBP
CL679.Contig2_All	C3H
CL6907.Contig4_All	NAC
CL24311.Contig4_All	MYB
CL14852.Contig1_All	ARF
CL8178.Contig3_All	mTERF
Unigene31855_All	NAC
CL8478.Contig2_All	C2H2
CL5488.Contig5_All	C2H2
Unigene17839_All	bZIP
CL12339.Contig1_All	LOB
CL24956.Contig4_All	EIL
CL9476.Contig2_All	AP2-EREBP
CL2281.Contig8_All	C3H
CL16864.Contig3_All	MYB
Unigene40552_All	HSF
Unigene64870_All	RWP-RK
CL5462.Contig3_All	bHLH
CL14567.Contig1_All	NAC
Unigene83684_All	MYB
CL3718.Contig10_All	MYB
Unigene12747_All	MYB
CL5089.Contig2_All	bZIP
CL22628.Contig1_All	C3H
CL431.Contig23_All	Alfin-like
Unigene75662_All	MADS
CL16525.Contig4_All	mTERF
CL2548.Contig6_All	G2-like
Unigene56811_All	AP2-EREBP
CL1403.Contig5_All	bHLH
Unigene14954_All	MADS
CL6031.Contig3_All	bHLH
CL20448.Contig3_All	Trihelix
CL14604.Contig2_All	NAC
CL7351.Contig1_All	C2C2-CO-like
CL4919.Contig21_All	C3H
CL5812.Contig4_All	ABI3VP1
CL11635.Contig12_All	MYB
Unigene108752_All	ABI3VP1
CL18997.Contig1_All	MYB
CL950.Contig23_All	mTERF
CL25808.Contig4_All	ARF
Unigene5556_All	AP2-EREBP
Unigene48245_All	Tify
CL4522.Contig1_All	SBP
CL7227.Contig4_All	PBF-2-like
CL875.Contig21_All	bZIP
Unigene18299_All	bHLH
Unigene32953_All	mTERF
Unigene43388_All	Tify
Unigene18970_All	NAC
CL23674.Contig10_All	ABI3VP1
CL1787.Contig2_All	NAC
CL9466.Contig3_All	Alfin-like
Unigene43904_All	C3H
CL4801.Contig8_All	ARF
CL18335.Contig1_All	LOB
CL2270.Contig2_All	MYB
Unigene102836_All	C2C2-Dof
CL12324.Contig4_All	ABI3VP1
CL2944.Contig6_All	ABI3VP1
Unigene84637_All	ABI3VP1
CL679.Contig1_All	C3H
Unigene102943_All	FAR1
CL16140.Contig2_All	GRF
CL24889.Contig16_All	MADS
CL4011.Contig17_All	bHLH
Unigene86748_All	AP2-EREBP
CL12324.Contig3_All	ABI3VP1
CL17708.Contig1_All	FAR1
CL7227.Contig3_All	PBF-2-like
CL6301.Contig9_All	MYB
CL2302.Contig26_All	AP2-EREBP
Unigene41160_All	mTERF
CL4435.Contig14_All	ARF
CL16912.Contig2_All	HSF
CL8658.Contig4_All	FAR1
CL2115.Contig12_All	C2H2
CL7648.Contig2_All	bHLH
CL20491.Contig2_All	TUB
CL2084.Contig1_All	NAC
Unigene60306_All	mTERF
Unigene5225_All	E2F-DP
Unigene85840_All	NAC
CL956.Contig18_All	bHLH
Unigene35974_All	mTERF
Unigene87314_All	MYB
Unigene31046_All	bHLH
Unigene16568_All	NAC
CL625.Contig6_All	bHLH
CL24976.Contig11_All	NAC
CL22816.Contig18_All	MADS
Unigene884_All	mTERF
CL24662.Contig19_All	AP2-EREBP
Unigene4103_All	GeBP
CL7968.Contig5_All	ABI3VP1
CL1987.Contig9_All	TUB
CL4919.Contig27_All	C3H
Unigene17094_All	FAR1
CL5488.Contig2_All	C2H2
CL22741.Contig2_All	MADS
Unigene43892_All	MADS
CL2944.Contig8_All	ABI3VP1
CL24920.Contig79_All	FAR1
CL19516.Contig3_All	MYB
CL3230.Contig2_All	C3H
CL3582.Contig1_All	HSF
CL22724.Contig1_All	ARF
CL5488.Contig15_All	C2H2
CL16911.Contig2_All	TCP
CL21398.Contig29_All	C3H
CL6430.Contig13_All	NAC
CL9233.Contig2_All	MADS
CL4522.Contig3_All	SBP
CL2944.Contig16_All	ABI3VP1
CL2302.Contig4_All	AP2-EREBP
CL14133.Contig2_All	MYB
CL9038.Contig19_All	MADS
CL7774.Contig2_All	GRF
Unigene58700_All	MYB
CL4057.Contig10_All	Tify
CL24976.Contig6_All	NAC
CL3421.Contig2_All	MADS
CL2803.Contig8_All	Tify
CL21462.Contig4_All	bHLH
Unigene57494_All	mTERF
CL1090.Contig24_All	MYB
Unigene96899_All	mTERF
CL23738.Contig4_All	MADS
CL26010.Contig15_All	AP2-EREBP
CL18501.Contig1_All	C2H2
CL8723.Contig3_All	MYB
CL7757.Contig4_All	MADS
Unigene16583_All	MYB
Unigene31139_All	G2-like
CL2404.Contig9_All	C2C2-GATA
CL23778.Contig10_All	MYB
CL9369.Contig13_All	LIM
CL5711.Contig17_All	LIM
CL25575.Contig3_All	HB
CL4799.Contig9_All	FAR1
CL25367.Contig10_All	Trihelix
CL20773.Contig1_All	NAC
CL11268.Contig2_All	C2C2-Dof
CL5608.Contig7_All	MYB
CL26010.Contig5_All	AP2-EREBP
Unigene56278_All	MADS
CL3718.Contig4_All	MYB
CL13.Contig5_All	FAR1
CL25119.Contig10_All	NAC
Unigene55848_All	mTERF
Unigene84162_All	ABI3VP1
Unigene101564_All	FAR1
Unigene85668_All	MYB
CL17832.Contig1_All	bHLH
CL14984.Contig2_All	CAMTA
Unigene81996_All	Trihelix
CL8013.Contig3_All	ABI3VP1
CL7676.Contig6_All	MYB
CL792.Contig5_All	mTERF
CL10780.Contig2_All	GRAS
CL2439.Contig1_All	VOZ
CL9369.Contig8_All	LIM
Unigene40099_All	MADS
Unigene91228_All	bHLH
CL25983.Contig9_All	MYB
CL8416.Contig1_All	LOB
CL4919.Contig2_All	C3H
CL10127.Contig4_All	ABI3VP1
CL11597.Contig6_All	C3H
CL4419.Contig5_All	bHLH
CL8733.Contig4_All	GeBP
CL17832.Contig3_All	bHLH
CL2302.Contig14_All	AP2-EREBP
CL10728.Contig5_All	TAZ
CL76.Contig2_All	MYB
Unigene14029_All	Alfin-like
CL76.Contig13_All	MYB
Unigene56733_All	FAR1
CL24662.Contig28_All	AP2-EREBP
Unigene26055_All	WRKY
CL15005.Contig2_All	GRAS
CL15720.Contig2_All	mTERF
CL21714.Contig1_All	G2-like
CL5422.Contig3_All	GRAS
Unigene44962_All	MYB
CL7628.Contig4_All	HSF
CL10497.Contig4_All	FAR1
Unigene106033_All	AP2-EREBP
CL20161.Contig3_All	C2H2
CL431.Contig18_All	Alfin-like
Unigene67046_All	bHLH
Unigene1207_All	C3H
CL24471.Contig5_All	C3H
CL25908.Contig28_All	FHA
CL10254.Contig4_All	FHA
CL9885.Contig9_All	MADS
CL3038.Contig11_All	bHLH
Unigene31901_All	FAR1
CL8081.Contig2_All	GRAS
CL25996.Contig2_All	AP2-EREBP
CL950.Contig28_All	mTERF
CL25519.Contig8_All	bHLH
CL1113.Contig1_All	WRKY
CL14902.Contig4_All	NAC
CL20448.Contig7_All	Trihelix
Unigene13547_All	ARF
CL1090.Contig9_All	MYB
CL1550.Contig4_All	C3H
Unigene39143_All	Tify
CL13537.Contig1_All	C2H2
CL12865.Contig3_All	FAR1
Unigene3527_All	NAC
CL2143.Contig22_All	MYB
CL17044.Contig5_All	NAC
Unigene18717_All	mTERF
CL5272.Contig2_All	G2-like
CL9677.Contig5_All	Tify
CL15331.Contig2_All	C2H2
Unigene22286_All	CPP
CL3265.Contig5_All	MYB
CL5269.Contig1_All	E2F-DP
CL6289.Contig2_All	MYB
CL25114.Contig37_All	MADS
CL2698.Contig10_All	MYB
CL23934.Contig10_All	MYB
CL1585.Contig39_All	HB
CL9133.Contig4_All	bZIP
CL1550.Contig2_All	C3H
CL67.Contig11_All	BSD
CL11024.Contig4_All	G2-like
Unigene22204_All	WRKY
CL6302.Contig2_All	NAC
CL11202.Contig1_All	LOB
CL6031.Contig8_All	bHLH
CL12795.Contig7_All	FHA
CL25367.Contig26_All	Trihelix
CL2143.Contig15_All	MYB
Unigene13446_All	LIM
CL1099.Contig1_All	Tify
Unigene18036_All	bHLH
CL3718.Contig1_All	MYB
CL7955.Contig1_All	AP2-EREBP
Unigene26565_All	G2-like
CL25566.Contig1_All	MYB
CL3612.Contig2_All	LIM
CL13350.Contig4_All	ABI3VP1
CL2944.Contig7_All	ABI3VP1
CL5711.Contig11_All	LIM
CL2630.Contig13_All	GRAS
CL6026.Contig4_All	C2C2-YABBY
CL8783.Contig6_All	NAC
Unigene34721_All	C2C2-YABBY
CL9377.Contig14_All	MYB
CL1756.Contig2_All	ABI3VP1
CL1098.Contig6_All	bHLH
CL24868.Contig14_All	bHLH
CL138.Contig6_All	MYB
Unigene103476_All	AP2-EREBP
CL13167.Contig1_All	C3H
CL20301.Contig22_All	LIM
CL14852.Contig3_All	ARF
CL6940.Contig5_All	MYB
CL12238.Contig4_All	HSF
CL9252.Contig1_All	bZIP
Unigene8706_All	MYB
CL7921.Contig2_All	bHLH
CL3612.Contig9_All	LIM
Unigene29635_All	bHLH
CL1099.Contig18_All	C2C2-GATA
Unigene36361_All	C2H2
CL6422.Contig1_All	AP2-EREBP
CL26038.Contig7_All	C2C2-Dof
CL2143.Contig27_All	MYB
Unigene51750_All	EIL
CL12551.Contig1_All	FAR1
CL9885.Contig7_All	MADS
CL1987.Contig19_All	TUB
CL4919.Contig22_All	C3H
CL3708.Contig24_All	bHLH
CL8417.Contig4_All	GRAS
CL8820.Contig8_All	C3H
CL5663.Contig3_All	FAR1
CL5473.Contig1_All	GRF
CL13495.Contig3_All	OFP
Unigene102483_All	C2H2
Unigene32153_All	Alfin-like
CL5995.Contig3_All	NAC
CL10353.Contig1_All	C3H
CL4439.Contig3_All	C2C2-YABBY
CL9181.Contig9_All	MYB
CL5190.Contig5_All	C3H
CL21562.Contig6_All	ABI3VP1
CL3722.Contig1_All	DBP
Unigene87676_All	GRAS
CL1550.Contig3_All	C3H
Unigene4924_All	C2H2
CL1090.Contig16_All	MYB
CL7676.Contig4_All	MYB
CL2558.Contig18_All	MYB
CL4879.Contig5_All	Alfin-like
CL5870.Contig3_All	bHLH
CL5048.Contig7_All	C2H2
Unigene3083_All	mTERF
Unigene31148_All	GRAS
CL6503.Contig5_All	MYB
CL1685.Contig5_All	MADS
CL15860.Contig1_All	AP2-EREBP
CL2764.Contig15_All	GeBP
Unigene21779_All	NAC
CL2302.Contig18_All	AP2-EREBP
CL25860.Contig5_All	Trihelix
CL7964.Contig3_All	FHA
Unigene22369_All	ARF
CL9038.Contig3_All	MADS
Unigene126319_All	MADS
CL12845.Contig6_All	MYB
CL22816.Contig19_All	MADS
CL1251.Contig16_All	MADS
CL13482.Contig2_All	NAC
CL1644.Contig11_All	NAC
CL344.Contig5_All	C2H2
CL9181.Contig3_All	MYB
CL13060.Contig4_All	DBP
CL8780.Contig2_All	LOB
Unigene14560_All	BSD
CL16391.Contig2_All	C2C2-Dof
CL3661.Contig10_All	CPP
CL5870.Contig7_All	bHLH
CL23285.Contig3_All	AP2-EREBP
CL24920.Contig89_All	FAR1
CL625.Contig1_All	bHLH
CL2944.Contig15_All	ABI3VP1
CL6430.Contig8_All	NAC
Unigene60287_All	mTERF
CL4057.Contig5_All	Tify
CL25947.Contig9_All	MADS
Unigene60418_All	CSD
CL25860.Contig2_All	Trihelix
CL20737.Contig2_All	SBP
CL4435.Contig9_All	ARF
CL11846.Contig4_All	NAC
Unigene45573_All	AP2-EREBP
Unigene86745_All	AP2-EREBP
CL17577.Contig1_All	FAR1
CL20146.Contig30_All	GRAS
CL23285.Contig1_All	AP2-EREBP
CL21618.Contig2_All	bHLH
CL1685.Contig14_All	MADS
CL8218.Contig3_All	E2F-DP
CL14505.Contig2_All	C2H2
Unigene23152_All	mTERF
CL2858.Contig10_All	LIM
CL6289.Contig19_All	MYB
CL7596.Contig2_All	Trihelix
CL15030.Contig1_All	mTERF
CL2803.Contig16_All	Tify
Unigene1746_All	mTERF
CL14860.Contig2_All	FHA
Unigene87687_All	VOZ
CL8209.Contig1_All	MYB
CL1090.Contig15_All	MYB
CL26015.Contig13_All	FAR1
Unigene87965_All	NAC
CL7676.Contig11_All	MYB
CL27.Contig1_All	AP2-EREBP
CL11181.Contig3_All	bHLH
CL4057.Contig34_All	Tify
CL13123.Contig5_All	NAC
Unigene13376_All	ABI3VP1
Unigene7793_All	NAC
CL14560.Contig16_All	C2C2-CO-like
Unigene22727_All	NAC
Unigene87085_All	GRAS
CL26010.Contig10_All	AP2-EREBP
Unigene109550_All	mTERF
CL17509.Contig2_All	SBP
CL25519.Contig2_All	bHLH
CL17515.Contig2_All	C3H
CL24920.Contig56_All	FAR1
Unigene85844_All	NAC
Unigene105492_All	FAR1
Unigene81995_All	Trihelix
CL8692.Contig3_All	bHLH
Unigene89423_All	ABI3VP1
Unigene61670_All	TUB
CL7970.Contig3_All	Tify
Unigene52907_All	FAR1
Unigene35926_All	AP2-EREBP
Unigene40811_All	TUB
CL13843.Contig1_All	MYB
CL4129.Contig8_All	RWP-RK
CL5488.Contig4_All	C2H2
CL7829.Contig6_All	MYB
CL17708.Contig3_All	FAR1
Unigene17043_All	C2C2-GATA
Unigene87315_All	MYB
CL5154.Contig1_All	Trihelix
Unigene87966_All	NAC
CL4522.Contig6_All	SBP
CL11991.Contig4_All	MYB
CL867.Contig4_All	MYB
CL5528.Contig2_All	TCP
Unigene34415_All	mTERF
CL4908.Contig4_All	C2C2-GATA
CL25860.Contig3_All	Trihelix
CL23934.Contig7_All	MYB
CL10497.Contig2_All	FAR1
CL14351.Contig2_All	AP2-EREBP
CL11144.Contig2_All	ABI3VP1
CL7676.Contig7_All	MYB
CL2281.Contig1_All	C3H
Unigene82625_All	FAR1
CL7295.Contig19_All	ABI3VP1
CL2548.Contig3_All	G2-like
Unigene40450_All	bHLH
CL25367.Contig19_All	Trihelix
CL8291.Contig3_All	WRKY
CL4919.Contig14_All	C3H
CL5812.Contig1_All	ABI3VP1
CL625.Contig5_All	bHLH
Unigene16552_All	G2-like
CL15922.Contig2_All	ARR-B
CL8230.Contig1_All	Alfin-like
CL24889.Contig9_All	MADS
CL11024.Contig2_All	G2-like
Unigene41344_All	FAR1
CL21913.Contig2_All	AP2-EREBP
CL12559.Contig5_All	G2-like
Unigene36442_All	GRAS
CL4271.Contig3_All	LIM
Unigene5393_All	C2C2-CO-like
CL7628.Contig3_All	HSF
Unigene88516_All	TUB
Unigene9821_All	mTERF
CL5711.Contig12_All	LIM
CL3708.Contig8_All	bHLH
CL1099.Contig13_All	Tify
Unigene46831_All	MYB
CL950.Contig3_All	mTERF
CL7295.Contig10_All	ABI3VP1
CL3891.Contig15_All	C2H2
CL8638.Contig11_All	ABI3VP1
CL14440.Contig3_All	AP2-EREBP
CL5048.Contig1_All	C2H2
CL16661.Contig14_All	C2H2
CL12318.Contig6_All	NAC
CL24061.Contig6_All	AP2-EREBP
CL3265.Contig4_All	MYB
CL5534.Contig5_All	WRKY
CL22185.Contig2_All	TUB
CL6115.Contig3_All	MADS
CL76.Contig1_All	MYB
CL4129.Contig3_All	RWP-RK
CL2725.Contig5_All	MADS
CL15331.Contig7_All	C2H2
CL5190.Contig6_All	C3H
CL21398.Contig15_All	C3H
CL13248.Contig5_All	E2F-DP
CL1457.Contig1_All	MADS
Unigene86097_All	TUB
CL610.Contig8_All	CPP
Unigene20879_All	mTERF
CL7295.Contig9_All	ABI3VP1
CL4867.Contig10_All	MYB
Unigene45526_All	SBP
CL5125.Contig5_All	LIM
CL3826.Contig6_All	FAR1
CL4439.Contig2_All	C2C2-YABBY
CL4057.Contig46_All	Tify
CL19517.Contig69_All	GRF
CL8658.Contig3_All	FAR1
Unigene100613_All	mTERF
CL8081.Contig1_All	GRAS
CL2803.Contig2_All	Tify
Unigene70512_All	MADS
CL8478.Contig1_All	C2H2
CL10174.Contig5_All	MYB
CL5663.Contig9_All	FAR1
CL3612.Contig7_All	LIM
CL20301.Contig21_All	LIM
CL25157.Contig1_All	NAC
CL9377.Contig8_All	MYB
CL25376.Contig7_All	MADS
Unigene73809_All	GRAS
Unigene7868_All	Trihelix
CL15212.Contig2_All	ABI3VP1
Unigene85081_All	RWP-RK
CL6346.Contig5_All	AP2-EREBP
CL3612.Contig11_All	LIM
Unigene36936_All	MADS
CL17515.Contig6_All	C3H
CL4271.Contig6_All	LIM
CL1765.Contig11_All	Tify
Unigene95645_All	mTERF
CL25808.Contig6_All	ARF
CL8013.Contig5_All	ABI3VP1
CL24189.Contig2_All	Trihelix
Unigene14710_All	C2C2-YABBY
CL2358.Contig10_All	TAZ
CL23326.Contig2_All	AP2-EREBP
CL6430.Contig11_All	NAC
CL19036.Contig1_All	G2-like
CL17826.Contig2_All	AP2-EREBP
CL8247.Contig2_All	E2F-DP
CL20689.Contig2_All	C2C2-GATA
Unigene26978_All	AP2-EREBP
CL24920.Contig54_All	FAR1
CL12209.Contig2_All	MYB
CL3848.Contig4_All	MYB
Unigene103753_All	ARF
CL16158.Contig5_All	C2C2-GATA
Unigene1641_All	WRKY
Unigene62642_All	MADS
CL9344.Contig2_All	NAC
Unigene52432_All	NAC
CL950.Contig20_All	mTERF
CL23625.Contig6_All	C2H2
CL1987.Contig17_All	TUB
CL6116.Contig2_All	MYB
CL2115.Contig25_All	C2H2
CL11635.Contig4_All	MYB
CL67.Contig3_All	BSD
CL5488.Contig13_All	C2H2
Unigene45574_All	AP2-EREBP
CL21398.Contig22_All	C3H
CL3888.Contig6_All	ARF
CL15105.Contig3_All	FAR1
CL4057.Contig22_All	Tify
CL13002.Contig2_All	MYB
CL12199.Contig10_All	bHLH
CL2026.Contig1_All	NAC
Unigene36867_All	FAR1
Unigene60346_All	WRKY
CL9181.Contig7_All	MYB
Unigene58645_All	MYB
CL2585.Contig4_All	AP2-EREBP
CL1550.Contig1_All	C3H
CL1666.Contig9_All	C2C2-GATA
CL17550.Contig1_All	OFP
CL3848.Contig5_All	MYB
CL2519.Contig1_All	CPP
CL25367.Contig27_All	Trihelix
Unigene6313_All	MADS
Unigene97892_All	FAR1
CL406.Contig1_All	MYB
CL4620.Contig1_All	GRAS
CL15640.Contig2_All	FHA
Unigene83034_All	bHLH
[truncated: 3,047 more rows]
