# Supplementary material for: Deciphering the dynamic gene expression patterns of pollen abortion in a male sterile line of Avena sativa through transcriptome analysis at different developmental stages
Source: BMC Plant Biol. 2021 Feb 18;21:101. doi: 10.1186/s12870-021-02881-2 (PMC7893748; doi:10.1186/s12870-021-02881-2)
Supplement: Supplementary file 3 — Additional file 3: Supplementary Table 3. GO BP enrichment of different clusters by K-means clustering. [file 12870_2021_2881_MOESM3_ESM.xls]

Supplementary Table 3. GO BP enrichment of different clusters by k-means clustering.
GO	GO_des	class	1	2	3	4	5	6	7	8	9	10	11	12	13	14	15	16	17	18	19	20
GO:0071763	nuclear membrane organization	3	6.35E-05	NA	NA	NA	NA	NA	NA	NA	NA	NA	NA	NA	NA	NA	NA	NA	NA	NA	NA	NA
GO:0051513	regulation of monopolar cell growth	3	9.67E-05	NA	NA	NA	NA	NA	NA	NA	NA	NA	NA	NA	NA	NA	NA	NA	NA	NA	NA	NA
GO:0051455	attachment of spindle microtubules to kinetochore involved in homologous chromosome segregation	2	2.25E-04	NA	NA	NA	NA	NA	NA	NA	NA	NA	NA	NA	NA	NA	NA	NA	NA	NA	NA	NA
GO:0051754	meiotic sister chromatid cohesion, centromeric	3	5.46E-04	NA	NA	NA	NA	NA	NA	NA	NA	NA	NA	NA	NA	NA	NA	NA	NA	NA	NA	NA
GO:0034757	negative regulation of iron ion transport	3	1.46E-03	NA	NA	NA	NA	NA	NA	NA	NA	NA	NA	NA	NA	NA	NA	NA	NA	NA	NA	NA
GO:0010271	regulation of chlorophyll catabolic process	2	1.46E-03	NA	NA	NA	NA	NA	NA	NA	NA	NA	NA	NA	NA	NA	NA	NA	NA	NA	NA	NA
GO:0080117	secondary growth	1	1.46E-03	NA	NA	NA	NA	NA	NA	NA	NA	NA	NA	NA	NA	NA	NA	NA	NA	NA	NA	NA
GO:1990388	xylem-to-phloem iron transport	1	8.45E-03	NA	NA	NA	NA	NA	NA	NA	NA	NA	NA	NA	NA	NA	NA	NA	NA	NA	NA	NA
GO:0009744	response to sucrose	3	8.45E-03	NA	NA	NA	NA	NA	NA	NA	NA	NA	NA	NA	NA	NA	NA	NA	NA	NA	NA	NA
GO:0010150	leaf senescence	1	1.66E-02	NA	NA	NA	NA	NA	NA	NA	NA	NA	NA	NA	NA	NA	NA	NA	NA	NA	NA	NA
GO:0048580	regulation of post-embryonic development	5	1.66E-02	NA	NA	NA	NA	NA	NA	NA	NA	NA	NA	NA	NA	NA	NA	NA	NA	NA	NA	NA
GO:1990164	histone H2A phosphorylation	2	2.06E-02	NA	NA	NA	NA	NA	NA	NA	NA	NA	NA	NA	NA	NA	NA	NA	NA	NA	NA	NA
GO:0031146	SCF-dependent proteasomal ubiquitin-dependent protein catabolic process	1	2.11E-02	NA	NA	NA	NA	NA	NA	NA	NA	NA	NA	NA	NA	NA	NA	NA	NA	NA	NA	NA
GO:0050684	regulation of mRNA processing	4	3.51E-02	NA	NA	NA	NA	NA	NA	NA	NA	NA	NA	NA	NA	NA	NA	NA	NA	NA	NA	NA
GO:0019477	L-lysine catabolic process	3	NA	7.22E-10	NA	NA	NA	NA	NA	NA	NA	NA	NA	NA	NA	NA	NA	NA	NA	NA	NA	NA
GO:0006210	thymine catabolic process	1	NA	6.06E-06	NA	NA	NA	NA	NA	NA	NA	NA	NA	NA	NA	NA	NA	NA	NA	NA	NA	NA
GO:0006593	ornithine catabolic process	2	NA	1.69E-05	NA	NA	NA	NA	NA	NA	NA	NA	NA	NA	NA	NA	NA	NA	NA	NA	NA	NA
GO:0019544	arginine catabolic process to glutamate	1	NA	1.69E-05	NA	NA	NA	NA	NA	NA	NA	NA	NA	NA	NA	NA	NA	NA	NA	NA	NA	NA
GO:0009413	response to flooding	1	NA	3.08E-05	NA	NA	NA	NA	NA	NA	NA	NA	NA	NA	NA	NA	NA	NA	NA	NA	NA	NA
GO:0035352	NAD transmembrane transport	2	NA	6.04E-04	NA	NA	NA	NA	NA	NA	NA	NA	NA	NA	NA	NA	NA	NA	NA	NA	NA	NA
GO:0031098	stress-activated protein kinase signaling cascade	4	NA	6.65E-04	NA	NA	NA	NA	NA	NA	NA	NA	NA	NA	NA	NA	NA	NA	NA	NA	NA	NA
GO:0006552	leucine catabolic process	2	NA	7.35E-04	NA	NA	NA	NA	NA	NA	NA	NA	NA	NA	NA	NA	NA	NA	NA	NA	NA	NA
GO:0070981	L-asparagine biosynthetic process	1	NA	1.00E-03	NA	NA	NA	NA	NA	NA	NA	NA	NA	NA	NA	NA	NA	NA	NA	NA	NA	NA
GO:0015996	chlorophyll catabolic process	2	NA	1.25E-03	NA	NA	NA	NA	NA	NA	NA	NA	NA	NA	NA	NA	NA	NA	NA	NA	NA	NA
GO:2000652	regulation of secondary cell wall biogenesis	2	NA	1.85E-03	NA	NA	NA	NA	NA	NA	NA	NA	NA	NA	NA	NA	NA	NA	NA	NA	NA	NA
GO:0042538	hyperosmotic salinity response	3	NA	2.41E-03	NA	NA	NA	NA	NA	NA	NA	NA	NA	NA	NA	NA	NA	NA	NA	NA	NA	NA
GO:0032147	activation of protein kinase activity	3	NA	3.21E-03	NA	NA	NA	NA	NA	NA	NA	NA	NA	NA	NA	NA	NA	NA	NA	NA	NA	NA
GO:0048586	regulation of long-day photoperiodism, flowering	2	NA	7.49E-03	NA	NA	NA	NA	NA	NA	NA	NA	NA	NA	NA	NA	NA	NA	NA	NA	NA	NA
GO:0046777	protein autophosphorylation	3	NA	8.46E-03	NA	NA	NA	NA	NA	NA	NA	NA	NA	NA	NA	NA	NA	NA	NA	NA	NA	NA
GO:0042752	regulation of circadian rhythm	5	NA	9.33E-03	NA	NA	NA	NA	NA	NA	NA	NA	NA	NA	NA	NA	NA	NA	NA	NA	NA	NA
GO:0009685	gibberellin metabolic process	3	NA	2.22E-02	NA	NA	NA	NA	NA	NA	NA	NA	NA	NA	NA	NA	NA	NA	NA	NA	NA	NA
GO:0001113	transcriptional open complex formation at RNA polymerase II promoter	1	NA	NA	1.62E-02	NA	NA	NA	NA	NA	NA	NA	NA	NA	NA	NA	NA	NA	NA	NA	NA	NA
GO:0006635	fatty acid beta-oxidation	3	NA	NA	NA	1.09E-06	NA	NA	NA	NA	NA	NA	NA	NA	NA	NA	NA	NA	NA	NA	NA	NA
GO:0032366	intracellular sterol transport	4	NA	NA	NA	1.19E-03	NA	NA	NA	NA	NA	NA	NA	NA	NA	NA	NA	NA	NA	NA	NA	NA
GO:0000395	mRNA 5'-splice site recognition	2	NA	NA	NA	1.35E-02	NA	NA	NA	NA	NA	NA	NA	NA	NA	NA	NA	NA	NA	NA	NA	NA
GO:0048510	regulation of timing of transition from vegetative to reproductive phase	1	NA	NA	NA	2.34E-02	NA	NA	NA	NA	NA	NA	NA	NA	NA	NA	NA	NA	NA	NA	NA	NA
GO:0016560	protein import into peroxisome matrix, docking	1	NA	NA	NA	2.41E-02	NA	NA	NA	NA	NA	NA	NA	NA	NA	NA	NA	NA	NA	NA	NA	NA
GO:0010262	somatic embryogenesis	1	NA	NA	NA	3.05E-02	NA	NA	NA	NA	NA	NA	NA	NA	NA	NA	NA	NA	NA	NA	NA	NA
GO:0070072	vacuolar proton-transporting V-type ATPase complex assembly	1	NA	NA	NA	4.32E-02	NA	NA	NA	NA	NA	NA	NA	NA	NA	NA	NA	NA	NA	NA	NA	NA
GO:0010411	xyloglucan metabolic process	2	NA	NA	NA	NA	2.54E-27	NA	NA	NA	NA	NA	NA	NA	NA	NA	NA	NA	NA	NA	NA	NA
GO:0000381	regulation of alternative mRNA splicing, via spliceosome	1	NA	NA	NA	NA	2.76E-14	NA	NA	NA	NA	NA	NA	NA	NA	NA	NA	NA	NA	NA	NA	NA
GO:0000387	spliceosomal snRNP assembly	2	NA	NA	NA	NA	6.76E-10	NA	NA	NA	NA	NA	NA	NA	NA	NA	NA	NA	NA	NA	NA	NA
GO:0045292	mRNA cis splicing, via spliceosome	3	NA	NA	NA	NA	7.35E-09	NA	NA	NA	NA	NA	NA	NA	NA	NA	NA	NA	NA	NA	NA	NA
GO:2000232	regulation of rRNA processing	2	NA	NA	NA	NA	7.02E-08	NA	NA	NA	NA	NA	NA	NA	NA	NA	NA	NA	NA	NA	NA	NA
GO:0016584	nucleosome positioning	1	NA	NA	NA	NA	8.22E-08	NA	NA	NA	NA	NA	NA	NA	NA	NA	NA	NA	NA	NA	NA	NA
GO:0033962	cytoplasmic mRNA processing body assembly	1	NA	NA	NA	NA	8.96E-08	NA	NA	NA	NA	NA	NA	NA	NA	NA	NA	NA	NA	NA	NA	NA
GO:0031936	negative regulation of chromatin silencing	2	NA	NA	NA	NA	2.57E-07	NA	NA	NA	NA	NA	NA	NA	NA	NA	NA	NA	NA	NA	NA	NA
GO:0000226	microtubule cytoskeleton organization	6	NA	NA	NA	NA	2.94E-07	NA	NA	NA	NA	NA	NA	NA	NA	NA	NA	NA	NA	NA	NA	NA
GO:0016925	protein sumoylation	2	NA	NA	NA	NA	1.61E-05	NA	NA	NA	NA	NA	NA	NA	NA	NA	NA	NA	NA	NA	NA	NA
GO:0016126	sterol biosynthetic process	3	NA	NA	NA	NA	2.82E-05	NA	NA	NA	NA	NA	NA	NA	NA	NA	NA	NA	NA	NA	NA	NA
GO:0045910	negative regulation of DNA recombination	3	NA	NA	NA	NA	6.81E-05	NA	NA	NA	NA	NA	NA	NA	NA	NA	NA	NA	NA	NA	NA	NA
GO:0030261	chromosome condensation	3	NA	NA	NA	NA	9.01E-05	NA	NA	NA	NA	NA	NA	NA	NA	NA	NA	NA	NA	NA	NA	NA
GO:0000278	mitotic cell cycle	8	NA	NA	NA	NA	2.46E-04	NA	NA	NA	NA	NA	NA	NA	NA	NA	NA	NA	NA	NA	NA	NA
GO:0010158	abaxial cell fate specification	1	NA	NA	NA	NA	3.22E-04	NA	NA	NA	NA	NA	NA	NA	NA	NA	NA	NA	NA	NA	NA	NA
GO:0035066	positive regulation of histone acetylation	3	NA	NA	NA	NA	5.70E-04	NA	NA	NA	NA	NA	NA	NA	NA	NA	NA	NA	NA	NA	NA	NA
GO:0006361	transcription initiation from RNA polymerase I promoter	3	NA	NA	NA	NA	2.07E-03	NA	NA	NA	NA	NA	NA	NA	NA	NA	NA	NA	NA	NA	NA	NA
GO:1902626	assembly of large subunit precursor of preribosome	1	NA	NA	NA	NA	2.66E-03	NA	NA	NA	4.23E-04	NA	NA	NA	NA	NA	NA	NA	NA	NA	NA	NA
GO:0000288	nuclear-transcribed mRNA catabolic process, deadenylation-dependent decay	3	NA	NA	NA	NA	2.83E-03	NA	NA	NA	NA	NA	NA	NA	NA	NA	NA	NA	NA	NA	NA	NA
GO:0002926	tRNA wobble base 5-methoxycarbonylmethyl-2-thiouridinylation	1	NA	NA	NA	NA	2.96E-03	NA	NA	NA	NA	NA	NA	NA	NA	NA	NA	NA	NA	NA	NA	NA
GO:1900036	positive regulation of cellular response to heat	1	NA	NA	NA	NA	2.96E-03	NA	NA	NA	NA	NA	NA	NA	NA	NA	NA	NA	NA	NA	NA	NA
GO:0090708	specification of plant organ axis polarity	1	NA	NA	NA	NA	2.96E-03	NA	NA	NA	NA	NA	NA	NA	NA	NA	NA	NA	NA	NA	NA	NA
GO:2000025	regulation of leaf formation	1	NA	NA	NA	NA	2.96E-03	NA	NA	NA	NA	NA	NA	NA	NA	NA	NA	NA	NA	NA	NA	NA
GO:0010199	organ boundary specification between lateral organs and the meristem	1	NA	NA	NA	NA	2.96E-03	NA	NA	NA	NA	NA	NA	NA	NA	NA	NA	NA	NA	NA	NA	NA
GO:0006515	protein quality control for misfolded or incompletely synthesized proteins	3	NA	NA	NA	NA	3.12E-03	NA	NA	NA	NA	NA	NA	NA	NA	NA	NA	NA	NA	NA	NA	NA
GO:0031990	mRNA export from nucleus in response to heat stress	1	NA	NA	NA	NA	4.84E-03	NA	NA	NA	NA	NA	NA	NA	NA	NA	NA	NA	NA	NA	NA	NA
GO:1902183	regulation of shoot apical meristem development	2	NA	NA	NA	NA	4.84E-03	NA	NA	NA	NA	NA	NA	NA	NA	NA	NA	NA	NA	NA	NA	NA
GO:0034402	recruitment of 3'-end processing factors to RNA polymerase II holoenzyme complex	2	NA	NA	NA	NA	4.84E-03	NA	NA	NA	NA	NA	NA	NA	NA	NA	NA	NA	NA	NA	NA	NA
GO:0042256	mature ribosome assembly	1	NA	NA	NA	NA	5.71E-03	NA	NA	NA	NA	NA	NA	NA	NA	NA	NA	NA	NA	NA	NA	NA
GO:0006366	transcription from RNA polymerase II promoter	4	NA	NA	NA	NA	6.24E-03	NA	NA	NA	NA	NA	NA	NA	NA	NA	NA	NA	NA	NA	NA	NA
GO:0010606	positive regulation of cytoplasmic mRNA processing body assembly	1	NA	NA	NA	NA	7.73E-03	NA	NA	NA	NA	NA	NA	NA	NA	NA	NA	NA	NA	NA	NA	NA
GO:0030865	cortical cytoskeleton organization	7	NA	NA	NA	NA	9.81E-03	NA	NA	NA	NA	NA	NA	NA	NA	NA	NA	NA	NA	NA	NA	NA
GO:0006884	cell volume homeostasis	2	NA	NA	NA	NA	1.00E-02	NA	NA	NA	NA	NA	NA	NA	NA	NA	NA	NA	NA	NA	NA	NA
GO:0051568	histone H3-K4 methylation	2	NA	NA	NA	NA	1.20E-02	NA	NA	NA	NA	NA	NA	NA	NA	NA	NA	NA	NA	NA	NA	NA
GO:0051131	chaperone-mediated protein complex assembly	1	NA	NA	NA	NA	1.20E-02	NA	NA	NA	4.92E-07	NA	NA	NA	NA	NA	NA	NA	NA	NA	NA	NA
GO:0070301	cellular response to hydrogen peroxide	5	NA	NA	NA	NA	1.37E-02	NA	NA	NA	NA	NA	NA	NA	NA	NA	NA	NA	NA	NA	NA	NA
GO:0070537	histone H2A K63-linked deubiquitination	1	NA	NA	NA	NA	1.37E-02	NA	NA	NA	NA	NA	NA	NA	NA	NA	NA	NA	NA	NA	NA	NA
GO:0010452	histone H3-K36 methylation	2	NA	NA	NA	NA	1.37E-02	NA	NA	NA	NA	NA	NA	NA	NA	NA	NA	NA	NA	NA	NA	NA
GO:0045903	positive regulation of translational fidelity	1	NA	NA	NA	NA	1.73E-02	NA	NA	NA	1.60E-09	NA	NA	NA	NA	NA	NA	NA	NA	NA	NA	NA
GO:0006378	mRNA polyadenylation	2	NA	NA	NA	NA	1.85E-02	NA	NA	NA	NA	NA	NA	NA	NA	NA	NA	NA	NA	NA	NA	NA
GO:0035194	posttranscriptional gene silencing by RNA	6	NA	NA	NA	NA	2.56E-02	NA	NA	NA	NA	NA	NA	NA	NA	NA	NA	NA	NA	NA	NA	NA
GO:0010286	heat acclimation	2	NA	NA	NA	NA	2.56E-02	NA	NA	NA	NA	NA	NA	NA	NA	NA	NA	NA	NA	NA	NA	NA
GO:0043044	ATP-dependent chromatin remodeling	3	NA	NA	NA	NA	2.67E-02	NA	NA	NA	NA	NA	NA	NA	NA	NA	NA	NA	NA	NA	NA	NA
GO:0009910	negative regulation of flower development	3	NA	NA	NA	NA	2.73E-02	NA	NA	NA	NA	NA	NA	NA	NA	NA	NA	NA	NA	NA	NA	NA
GO:1903798	regulation of production of miRNAs involved in gene silencing by miRNA	3	NA	NA	NA	NA	3.73E-02	NA	NA	NA	NA	NA	NA	NA	NA	NA	NA	NA	NA	NA	NA	NA
GO:0071050	snoRNA polyadenylation	1	NA	NA	NA	NA	3.73E-02	NA	NA	NA	NA	NA	NA	NA	NA	NA	NA	NA	NA	NA	NA	NA
GO:0071044	histone mRNA catabolic process	2	NA	NA	NA	NA	3.73E-02	NA	NA	NA	NA	NA	NA	NA	NA	NA	NA	NA	NA	NA	NA	NA
GO:0010338	leaf formation	1	NA	NA	NA	NA	3.73E-02	NA	NA	NA	NA	NA	NA	NA	NA	NA	NA	NA	NA	NA	NA	NA
GO:1903646	positive regulation of chaperone-mediated protein folding	1	NA	NA	NA	NA	3.73E-02	NA	NA	NA	NA	NA	NA	NA	NA	NA	NA	NA	NA	NA	NA	NA
GO:0048479	style development	1	NA	NA	NA	NA	3.73E-02	NA	NA	NA	NA	NA	NA	NA	NA	NA	NA	NA	NA	NA	NA	NA
GO:0045948	positive regulation of translational initiation	3	NA	NA	NA	NA	4.13E-02	NA	NA	NA	NA	NA	NA	NA	NA	NA	NA	NA	NA	NA	NA	NA
GO:2000779	regulation of double-strand break repair	4	NA	NA	NA	NA	4.46E-02	NA	NA	NA	NA	NA	NA	NA	NA	NA	NA	NA	NA	NA	NA	NA
GO:0008283	cell proliferation	8	NA	NA	NA	NA	4.53E-02	NA	NA	NA	NA	NA	NA	NA	NA	NA	NA	NA	NA	NA	NA	NA
GO:0010182	sugar mediated signaling pathway	4	NA	NA	NA	NA	4.72E-02	NA	NA	NA	NA	NA	NA	NA	NA	NA	NA	NA	NA	NA	NA	NA
GO:0019430	removal of superoxide radicals	1	NA	NA	NA	NA	NA	8.57E-04	NA	NA	NA	NA	NA	NA	NA	NA	NA	NA	NA	NA	NA	NA
GO:0051262	protein tetramerization	2	NA	NA	NA	NA	NA	4.59E-02	NA	NA	NA	NA	NA	NA	NA	NA	NA	NA	NA	NA	NA	NA
GO:0008380	RNA splicing	8	NA	NA	NA	NA	NA	4.92E-02	NA	NA	NA	NA	NA	NA	NA	NA	NA	NA	NA	NA	NA	NA
GO:0006098	pentose-phosphate shunt	2	NA	NA	NA	NA	NA	NA	2.56E-04	NA	NA	NA	NA	NA	NA	NA	NA	NA	NA	NA	NA	NA
GO:0016132	brassinosteroid biosynthetic process	1	NA	NA	NA	NA	NA	NA	3.02E-02	NA	NA	NA	NA	NA	NA	NA	NA	NA	NA	NA	NA	NA
GO:0006334	nucleosome assembly	3	NA	NA	NA	NA	NA	NA	NA	2.87E-71	NA	NA	NA	NA	NA	NA	NA	NA	NA	NA	NA	NA
GO:0006270	DNA replication initiation	5	NA	NA	NA	NA	NA	NA	NA	6.20E-16	NA	NA	NA	NA	NA	NA	NA	NA	NA	NA	NA	NA
GO:0006352	DNA-templated transcription, initiation	4	NA	NA	NA	NA	NA	NA	NA	1.27E-11	NA	NA	NA	NA	NA	NA	NA	NA	NA	NA	NA	NA
GO:0006265	DNA topological change	1	NA	NA	NA	NA	NA	NA	NA	1.73E-08	NA	NA	NA	NA	NA	NA	NA	NA	NA	NA	NA	NA
GO:0006268	DNA unwinding involved in DNA replication	4	NA	NA	NA	NA	NA	NA	NA	1.36E-07	NA	NA	NA	NA	NA	NA	NA	NA	NA	NA	NA	NA
GO:0000712	resolution of meiotic recombination intermediates	1	NA	NA	NA	NA	NA	NA	NA	2.97E-07	NA	NA	NA	NA	NA	NA	NA	NA	NA	NA	NA	NA
GO:0009263	deoxyribonucleotide biosynthetic process	5	NA	NA	NA	NA	NA	NA	NA	4.64E-07	NA	NA	NA	NA	NA	NA	NA	NA	NA	NA	NA	NA
GO:0045740	positive regulation of DNA replication	5	NA	NA	NA	NA	NA	NA	NA	1.04E-06	NA	NA	NA	NA	NA	NA	NA	NA	NA	NA	NA	NA
GO:0044774	mitotic DNA integrity checkpoint	5	NA	NA	NA	NA	NA	NA	NA	1.51E-06	NA	NA	NA	NA	NA	NA	NA	NA	NA	NA	NA	NA
GO:0006272	leading strand elongation	2	NA	NA	NA	NA	NA	NA	NA	1.78E-06	NA	NA	NA	NA	NA	NA	NA	NA	NA	NA	NA	NA
GO:0045737	positive regulation of cyclin-dependent protein serine/threonine kinase activity	2	NA	NA	NA	NA	NA	NA	NA	9.92E-06	NA	NA	NA	NA	NA	NA	NA	NA	NA	NA	NA	NA
GO:1905775	negative regulation of DNA helicase activity	2	NA	NA	NA	NA	NA	NA	NA	3.15E-05	NA	NA	NA	NA	NA	NA	NA	NA	NA	NA	NA	NA
GO:1904667	negative regulation of ubiquitin protein ligase activity	2	NA	NA	NA	NA	NA	NA	NA	4.93E-05	NA	NA	NA	NA	NA	NA	NA	NA	NA	NA	NA	NA
GO:0007004	telomere maintenance via telomerase	1	NA	NA	NA	NA	NA	NA	NA	3.61E-04	NA	NA	NA	NA	NA	NA	NA	NA	NA	NA	NA	NA
GO:0045739	positive regulation of DNA repair	3	NA	NA	NA	NA	NA	NA	NA	4.07E-04	2.38E-03	NA	NA	NA	NA	NA	NA	NA	NA	NA	NA	NA
GO:0000076	DNA replication checkpoint	3	NA	NA	NA	NA	NA	NA	NA	4.07E-04	NA	NA	NA	NA	NA	NA	NA	NA	NA	NA	NA	NA
GO:0034644	cellular response to UV	3	NA	NA	NA	NA	NA	NA	NA	5.23E-04	NA	NA	NA	NA	NA	NA	NA	NA	NA	NA	NA	NA
GO:0051301	cell division	9	NA	NA	NA	NA	NA	NA	NA	6.97E-04	NA	NA	NA	NA	NA	NA	NA	NA	NA	NA	NA	NA
GO:0046080	dUTP metabolic process	2	NA	NA	NA	NA	NA	NA	NA	8.09E-04	NA	NA	NA	NA	NA	NA	NA	NA	NA	NA	NA	NA
GO:0061087	positive regulation of histone H3-K27 methylation	2	NA	NA	NA	NA	NA	NA	NA	8.09E-04	NA	NA	NA	NA	NA	NA	NA	NA	NA	NA	NA	NA
GO:0043137	DNA replication, removal of RNA primer	2	NA	NA	NA	NA	NA	NA	NA	1.16E-03	NA	NA	NA	NA	NA	NA	NA	NA	NA	NA	NA	NA
GO:0042351	'de novo' GDP-L-fucose biosynthetic process	1	NA	NA	NA	NA	NA	NA	NA	1.25E-03	NA	NA	NA	NA	NA	NA	NA	NA	NA	NA	NA	NA
GO:0007076	mitotic chromosome condensation	2	NA	NA	NA	NA	NA	NA	NA	2.50E-03	NA	NA	NA	NA	NA	NA	NA	NA	NA	NA	NA	NA
GO:0008284	positive regulation of cell proliferation	7	NA	NA	NA	NA	NA	NA	NA	2.54E-03	NA	NA	NA	NA	NA	NA	NA	NA	NA	NA	NA	NA
GO:0010424	DNA methylation on cytosine within a CG sequence	1	NA	NA	NA	NA	NA	NA	NA	5.56E-03	NA	NA	NA	NA	NA	NA	NA	NA	NA	NA	NA	NA
GO:0070869	heterochromatin assembly involved in chromatin silencing	2	NA	NA	NA	NA	NA	NA	NA	6.07E-03	NA	NA	NA	NA	NA	NA	NA	NA	NA	NA	NA	NA
GO:0010216	maintenance of DNA methylation	1	NA	NA	NA	NA	NA	NA	NA	7.67E-03	NA	NA	NA	NA	NA	NA	NA	NA	NA	NA	NA	NA
GO:0006298	mismatch repair	3	NA	NA	NA	NA	NA	NA	NA	7.90E-03	NA	NA	NA	NA	NA	NA	NA	NA	NA	NA	NA	NA
GO:0019985	translesion synthesis	2	NA	NA	NA	NA	NA	NA	NA	9.67E-03	NA	NA	NA	NA	NA	NA	NA	NA	NA	NA	NA	NA
GO:0070207	protein homotrimerization	1	NA	NA	NA	NA	NA	NA	NA	9.67E-03	NA	NA	NA	NA	NA	NA	NA	NA	NA	NA	NA	NA
GO:0007018	microtubule-based movement	8	NA	NA	NA	NA	NA	NA	NA	1.27E-02	NA	NA	NA	NA	NA	NA	NA	NA	NA	NA	NA	NA
GO:0034286	response to maltose	3	NA	NA	NA	NA	NA	NA	NA	1.31E-02	NA	NA	NA	NA	NA	NA	NA	NA	NA	NA	NA	NA
GO:0051607	defense response to virus	3	NA	NA	NA	NA	NA	NA	NA	1.62E-02	NA	NA	NA	NA	NA	NA	NA	NA	NA	NA	NA	NA
GO:0048577	negative regulation of short-day photoperiodism, flowering	1	NA	NA	NA	NA	NA	NA	NA	2.17E-02	NA	NA	NA	NA	NA	NA	NA	NA	NA	NA	NA	NA
GO:0051382	kinetochore assembly	2	NA	NA	NA	NA	NA	NA	NA	2.17E-02	NA	NA	NA	NA	NA	NA	NA	NA	NA	NA	NA	NA
GO:0006289	nucleotide-excision repair	3	NA	NA	NA	NA	NA	NA	NA	2.38E-02	NA	NA	NA	NA	NA	NA	NA	NA	NA	NA	NA	NA
GO:1904825	protein localization to microtubule plus-end	2	NA	NA	NA	NA	NA	NA	NA	2.66E-02	NA	NA	NA	NA	NA	NA	NA	NA	NA	NA	NA	NA
GO:0009652	thigmotropism	1	NA	NA	NA	NA	NA	NA	NA	2.66E-02	NA	NA	NA	NA	NA	NA	NA	NA	NA	NA	NA	NA
GO:0043111	replication fork arrest	2	NA	NA	NA	NA	NA	NA	NA	3.14E-02	NA	NA	NA	NA	NA	NA	NA	NA	NA	NA	NA	NA
GO:0019432	triglyceride biosynthetic process	2	NA	NA	NA	NA	NA	NA	NA	3.80E-02	NA	NA	NA	NA	NA	NA	NA	NA	NA	NA	NA	NA
GO:0006808	regulation of nitrogen utilization	4	NA	NA	NA	NA	NA	NA	NA	4.33E-02	NA	NA	NA	NA	NA	NA	NA	NA	NA	NA	NA	NA
GO:0000027	ribosomal large subunit assembly	2	NA	NA	NA	NA	NA	NA	NA	NA	1.65E-45	NA	NA	NA	NA	NA	NA	NA	NA	NA	NA	NA
GO:0000028	ribosomal small subunit assembly	2	NA	NA	NA	NA	NA	NA	NA	NA	1.74E-27	NA	NA	NA	NA	NA	NA	NA	NA	NA	NA	NA
GO:0001732	formation of cytoplasmic translation initiation complex	1	NA	NA	NA	NA	NA	NA	NA	NA	8.41E-19	NA	NA	NA	NA	NA	NA	NA	NA	NA	NA	NA
GO:0000463	maturation of LSU-rRNA from tricistronic rRNA transcript (SSU-rRNA, 5.8S rRNA, LSU-rRNA)	2	NA	NA	NA	NA	NA	NA	NA	NA	5.10E-18	NA	NA	NA	NA	NA	NA	NA	NA	NA	NA	NA
GO:0006414	translational elongation	3	NA	NA	NA	NA	NA	NA	NA	NA	4.26E-14	NA	NA	NA	NA	NA	NA	NA	NA	NA	NA	NA
GO:0051085	chaperone cofactor-dependent protein refolding	1	NA	NA	NA	NA	NA	NA	NA	NA	6.00E-14	NA	NA	NA	NA	NA	NA	NA	NA	NA	NA	NA
GO:0010499	proteasomal ubiquitin-independent protein catabolic process	1	NA	NA	NA	NA	NA	NA	NA	NA	3.25E-10	NA	NA	NA	NA	NA	NA	NA	NA	NA	NA	NA
GO:0000447	endonucleolytic cleavage in ITS1 to separate SSU-rRNA from 5.8S rRNA and LSU-rRNA from tricistronic rRNA transcript (SSU-rRNA, 5.8S rRNA, LSU-rRNA)	1	NA	NA	NA	NA	NA	NA	NA	NA	3.95E-10	NA	NA	NA	NA	NA	NA	NA	NA	NA	NA	NA
GO:0000461	endonucleolytic cleavage to generate mature 3'-end of SSU-rRNA from (SSU-rRNA, 5.8S rRNA, LSU-rRNA)	1	NA	NA	NA	NA	NA	NA	NA	NA	1.25E-08	NA	NA	NA	NA	NA	NA	NA	NA	NA	NA	NA
GO:0006407	rRNA export from nucleus	1	NA	NA	NA	NA	NA	NA	NA	NA	1.25E-08	NA	NA	NA	NA	NA	NA	NA	NA	NA	NA	NA
GO:0016554	cytidine to uridine editing	1	NA	NA	NA	NA	NA	NA	NA	NA	1.72E-08	NA	NA	NA	NA	NA	NA	NA	NA	NA	NA	NA
GO:1901671	positive regulation of superoxide dismutase activity	1	NA	NA	NA	NA	NA	NA	NA	NA	2.28E-08	NA	NA	NA	NA	NA	NA	NA	NA	NA	NA	NA
GO:0019510	S-adenosylhomocysteine catabolic process	1	NA	NA	NA	NA	NA	NA	NA	NA	8.51E-08	NA	NA	NA	NA	NA	NA	NA	NA	NA	NA	NA
GO:0043161	proteasome-mediated ubiquitin-dependent protein catabolic process	4	NA	NA	NA	NA	NA	NA	NA	NA	6.70E-07	NA	NA	NA	NA	NA	NA	NA	NA	NA	NA	NA
GO:0072321	chaperone-mediated protein transport	2	NA	NA	NA	NA	NA	NA	NA	NA	2.81E-06	NA	NA	NA	NA	NA	NA	NA	NA	NA	NA	NA
GO:0080156	mitochondrial mRNA modification	1	NA	NA	NA	NA	NA	NA	NA	NA	4.82E-05	NA	NA	NA	NA	NA	NA	NA	NA	NA	NA	NA
GO:0042026	protein refolding	1	NA	NA	NA	NA	NA	NA	NA	NA	2.28E-04	2.35E-09	NA	NA	NA	NA	NA	NA	NA	NA	NA	NA
GO:2000605	positive regulation of secondary growth	1	NA	NA	NA	NA	NA	NA	NA	NA	2.54E-04	NA	NA	NA	NA	NA	NA	NA	NA	NA	NA	NA
GO:0009099	valine biosynthetic process	1	NA	NA	NA	NA	NA	NA	NA	NA	3.62E-04	NA	NA	NA	NA	NA	NA	NA	NA	NA	NA	NA
GO:0031167	rRNA methylation	3	NA	NA	NA	NA	NA	NA	NA	NA	3.65E-04	NA	NA	NA	NA	NA	NA	NA	NA	NA	NA	NA
GO:0009097	isoleucine biosynthetic process	2	NA	NA	NA	NA	NA	NA	NA	NA	4.23E-04	NA	NA	NA	NA	NA	NA	NA	NA	NA	NA	NA
GO:0035436	triose phosphate transmembrane transport	1	NA	NA	NA	NA	NA	NA	NA	NA	5.87E-04	NA	NA	NA	NA	NA	NA	NA	NA	NA	NA	NA
GO:0015714	phosphoenolpyruvate transport	3	NA	NA	NA	NA	NA	NA	NA	NA	5.87E-04	NA	NA	NA	NA	NA	NA	NA	NA	NA	NA	NA
GO:0061484	hematopoietic stem cell homeostasis	1	NA	NA	NA	NA	NA	NA	NA	NA	5.87E-04	NA	NA	NA	NA	NA	NA	NA	NA	NA	NA	NA
GO:0002188	translation reinitiation	1	NA	NA	NA	NA	NA	NA	NA	NA	8.51E-04	NA	NA	NA	NA	NA	NA	NA	NA	NA	NA	NA
GO:1901259	chloroplast rRNA processing	1	NA	NA	NA	NA	NA	NA	NA	NA	1.08E-03	NA	NA	NA	NA	NA	NA	NA	NA	NA	NA	NA
GO:0045899	positive regulation of RNA polymerase II transcriptional preinitiation complex assembly	1	NA	NA	NA	NA	NA	NA	NA	NA	1.55E-03	NA	NA	NA	NA	NA	NA	NA	NA	NA	NA	NA
GO:0080037	negative regulation of cytokinin-activated signaling pathway	1	NA	NA	NA	NA	NA	NA	NA	NA	1.84E-03	NA	NA	NA	NA	NA	NA	NA	NA	NA	NA	NA
GO:1990258	histone glutamine methylation	1	NA	NA	NA	NA	NA	NA	NA	NA	3.90E-03	NA	NA	NA	NA	NA	NA	NA	NA	NA	NA	NA
GO:0000494	box C/D snoRNA 3'-end processing	1	NA	NA	NA	NA	NA	NA	NA	NA	3.90E-03	NA	NA	NA	NA	NA	NA	NA	NA	NA	NA	NA
GO:0000454	snoRNA guided rRNA pseudouridine synthesis	1	NA	NA	NA	NA	NA	NA	NA	NA	3.90E-03	NA	NA	NA	NA	NA	NA	NA	NA	NA	NA	NA
GO:1904812	rRNA acetylation involved in maturation of SSU-rRNA	1	NA	NA	NA	NA	NA	NA	NA	NA	7.01E-03	NA	NA	NA	NA	NA	NA	NA	NA	NA	NA	NA
GO:0010019	chloroplast-nucleus signaling pathway	1	NA	NA	NA	NA	NA	NA	NA	NA	7.01E-03	NA	NA	NA	NA	NA	NA	NA	NA	NA	NA	NA
GO:0034620	cellular response to unfolded protein	5	NA	NA	NA	NA	NA	NA	NA	NA	7.07E-03	NA	NA	NA	NA	NA	NA	NA	NA	NA	NA	NA
GO:0060267	positive regulation of respiratory burst	2	NA	NA	NA	NA	NA	NA	NA	NA	8.03E-03	NA	NA	NA	NA	NA	NA	NA	NA	NA	NA	NA
GO:0070682	proteasome regulatory particle assembly	1	NA	NA	NA	NA	NA	NA	NA	NA	8.03E-03	NA	NA	NA	NA	NA	NA	NA	NA	NA	NA	NA
GO:0051391	tRNA acetylation	1	NA	NA	NA	NA	NA	NA	NA	NA	8.58E-03	NA	NA	NA	NA	NA	NA	NA	NA	NA	NA	NA
GO:0031120	snRNA pseudouridine synthesis	1	NA	NA	NA	NA	NA	NA	NA	NA	8.58E-03	NA	NA	NA	NA	NA	NA	NA	NA	NA	NA	NA
GO:0050687	negative regulation of defense response to virus	3	NA	NA	NA	NA	NA	NA	NA	NA	1.08E-02	NA	NA	NA	NA	NA	NA	NA	NA	NA	NA	NA
GO:1902325	negative regulation of chlorophyll biosynthetic process	1	NA	NA	NA	NA	NA	NA	NA	NA	1.44E-02	NA	NA	NA	NA	NA	NA	NA	NA	NA	NA	NA
GO:0002184	cytoplasmic translational termination	1	NA	NA	NA	NA	NA	NA	NA	NA	1.48E-02	NA	NA	NA	NA	NA	NA	NA	NA	NA	NA	NA
GO:0010449	root meristem growth	1	NA	NA	NA	NA	NA	NA	NA	NA	1.83E-02	NA	NA	NA	NA	NA	NA	NA	NA	NA	NA	NA
GO:0031468	nuclear envelope reassembly	3	NA	NA	NA	NA	NA	NA	NA	NA	1.87E-02	NA	NA	NA	NA	NA	NA	NA	NA	NA	NA	NA
GO:0006433	prolyl-tRNA aminoacylation	2	NA	NA	NA	NA	NA	NA	NA	NA	1.87E-02	NA	NA	NA	NA	NA	NA	NA	NA	NA	NA	NA
GO:0017196	N-terminal peptidyl-methionine acetylation	1	NA	NA	NA	NA	NA	NA	NA	NA	1.99E-02	NA	NA	NA	NA	NA	NA	NA	NA	NA	NA	NA
GO:0045604	regulation of epidermal cell differentiation	4	NA	NA	NA	NA	NA	NA	NA	NA	3.32E-02	NA	NA	NA	NA	NA	NA	NA	NA	NA	NA	NA
GO:0010077	maintenance of inflorescence meristem identity	1	NA	NA	NA	NA	NA	NA	NA	NA	3.32E-02	NA	NA	NA	NA	NA	NA	NA	NA	NA	NA	NA
GO:0006606	protein import into nucleus	3	NA	NA	NA	NA	NA	NA	NA	NA	4.38E-02	NA	NA	NA	NA	NA	NA	NA	NA	NA	NA	NA
GO:0009615	response to virus	4	NA	NA	NA	NA	NA	NA	NA	NA	4.56E-02	NA	NA	NA	NA	NA	NA	NA	NA	NA	NA	NA
GO:0018298	protein-chromophore linkage	3	NA	NA	NA	NA	NA	NA	NA	NA	NA	3.76E-90	NA	NA	NA	NA	NA	NA	NA	NA	NA	NA
GO:0009768	photosynthesis, light harvesting in photosystem I	1	NA	NA	NA	NA	NA	NA	NA	NA	NA	8.56E-77	NA	NA	NA	NA	NA	NA	NA	NA	NA	NA
GO:0015995	chlorophyll biosynthetic process	3	NA	NA	NA	NA	NA	NA	NA	NA	NA	3.13E-15	NA	NA	NA	NA	NA	NA	NA	NA	NA	NA
GO:0070131	positive regulation of mitochondrial translation	2	NA	NA	NA	NA	NA	NA	NA	NA	NA	4.44E-09	NA	NA	NA	NA	NA	NA	NA	NA	NA	NA
GO:0000212	meiotic spindle organization	4	NA	NA	NA	NA	NA	NA	NA	NA	NA	3.10E-07	NA	NA	NA	NA	NA	NA	NA	NA	NA	NA
GO:0045037	protein import into chloroplast stroma	1	NA	NA	NA	NA	NA	NA	NA	NA	NA	5.54E-07	NA	NA	NA	NA	NA	NA	NA	NA	NA	NA
GO:0042549	photosystem II stabilization	1	NA	NA	NA	NA	NA	NA	NA	NA	NA	4.00E-06	NA	NA	NA	NA	NA	NA	NA	NA	NA	NA
GO:0042138	meiotic DNA double-strand break formation	2	NA	NA	NA	NA	NA	NA	NA	NA	NA	1.99E-05	NA	NA	NA	NA	NA	NA	NA	NA	NA	NA
GO:0045039	protein import into mitochondrial inner membrane	1	NA	NA	NA	NA	NA	NA	NA	NA	NA	2.62E-05	NA	NA	NA	NA	NA	NA	NA	NA	NA	NA
GO:0030150	protein import into mitochondrial matrix	1	NA	NA	NA	NA	NA	NA	NA	NA	NA	9.52E-05	NA	NA	NA	NA	NA	NA	NA	NA	NA	NA
GO:0044794	positive regulation by host of viral process	2	NA	NA	NA	NA	NA	NA	NA	NA	NA	1.01E-04	NA	NA	NA	NA	NA	NA	NA	NA	NA	NA
GO:0019464	glycine decarboxylation via glycine cleavage system	1	NA	NA	NA	NA	NA	NA	NA	NA	NA	2.00E-04	NA	NA	NA	NA	NA	NA	NA	NA	NA	NA
GO:0070407	oxidation-dependent protein catabolic process	1	NA	NA	NA	NA	NA	NA	NA	NA	NA	1.54E-03	NA	NA	NA	NA	NA	NA	NA	NA	NA	NA
GO:0070125	mitochondrial translational elongation	1	NA	NA	NA	NA	NA	NA	NA	NA	NA	2.14E-03	NA	NA	NA	NA	NA	NA	NA	NA	NA	NA
GO:0010275	NAD(P)H dehydrogenase complex assembly	1	NA	NA	NA	NA	NA	NA	NA	NA	NA	2.82E-03	NA	NA	NA	NA	NA	NA	NA	NA	NA	NA
GO:0000958	mitochondrial mRNA catabolic process	1	NA	NA	NA	NA	NA	NA	NA	NA	NA	4.03E-03	NA	NA	NA	NA	NA	NA	NA	NA	NA	NA
GO:0051208	sequestering of calcium ion	1	NA	NA	NA	NA	NA	NA	NA	NA	NA	4.03E-03	NA	NA	NA	NA	NA	NA	NA	NA	NA	NA
GO:0032469	endoplasmic reticulum calcium ion homeostasis	3	NA	NA	NA	NA	NA	NA	NA	NA	NA	4.03E-03	NA	NA	NA	NA	NA	NA	NA	NA	NA	NA
GO:0019877	diaminopimelate biosynthetic process	1	NA	NA	NA	NA	NA	NA	NA	NA	NA	6.55E-03	NA	NA	NA	NA	NA	NA	NA	NA	NA	NA
GO:0010207	photosystem II assembly	2	NA	NA	NA	NA	NA	NA	NA	NA	NA	1.55E-02	NA	NA	NA	NA	NA	NA	NA	NA	NA	NA
GO:0000963	mitochondrial RNA processing	3	NA	NA	NA	NA	NA	NA	NA	NA	NA	1.62E-02	NA	NA	NA	NA	NA	NA	NA	NA	NA	NA
GO:0010155	regulation of proton transport	3	NA	NA	NA	NA	NA	NA	NA	NA	NA	1.62E-02	NA	NA	NA	NA	NA	NA	NA	NA	NA	NA
GO:0019252	starch biosynthetic process	1	NA	NA	NA	NA	NA	NA	NA	NA	NA	NA	1.69E-16	NA	NA	NA	NA	7.32E-09	NA	NA	NA	NA
GO:0005978	glycogen biosynthetic process	1	NA	NA	NA	NA	NA	NA	NA	NA	NA	NA	4.34E-11	NA	NA	NA	NA	1.17E-06	NA	NA	NA	NA
GO:0035024	negative regulation of Rho protein signal transduction	1	NA	NA	NA	NA	NA	NA	NA	NA	NA	NA	1.86E-06	NA	NA	NA	NA	NA	NA	NA	NA	NA
GO:0009865	pollen tube adhesion	1	NA	NA	NA	NA	NA	NA	NA	NA	NA	NA	8.61E-06	NA	NA	NA	NA	NA	NA	NA	NA	NA
GO:0000025	maltose catabolic process	1	NA	NA	NA	NA	NA	NA	NA	NA	NA	NA	6.20E-05	NA	NA	NA	NA	1.13E-08	NA	NA	NA	NA
GO:0010136	ureide catabolic process	1	NA	NA	NA	NA	NA	NA	NA	NA	NA	NA	9.29E-05	NA	NA	NA	NA	NA	NA	NA	NA	NA
GO:0006145	purine nucleobase catabolic process	3	NA	NA	NA	NA	NA	NA	NA	NA	NA	NA	9.29E-05	NA	NA	NA	NA	NA	NA	NA	NA	NA
GO:0042989	sequestering of actin monomers	1	NA	NA	NA	NA	NA	NA	NA	NA	NA	NA	5.82E-04	NA	NA	NA	NA	NA	NA	NA	NA	NA
GO:0009846	pollen germination	1	NA	NA	NA	NA	NA	NA	NA	NA	NA	NA	1.47E-03	NA	NA	NA	NA	1.29E-02	NA	NA	NA	NA
GO:1903292	protein localization to Golgi membrane	1	NA	NA	NA	NA	NA	NA	NA	NA	NA	NA	3.80E-03	NA	NA	NA	NA	NA	NA	NA	NA	NA
GO:0010508	positive regulation of autophagy	5	NA	NA	NA	NA	NA	NA	NA	NA	NA	NA	3.80E-03	NA	NA	NA	NA	NA	NA	NA	NA	NA
GO:0005980	glycogen catabolic process	2	NA	NA	NA	NA	NA	NA	NA	NA	NA	NA	3.86E-03	NA	NA	NA	NA	3.83E-14	NA	NA	NA	NA
GO:0009860	pollen tube growth	1	NA	NA	NA	NA	NA	NA	NA	NA	NA	NA	5.99E-03	NA	NA	NA	NA	NA	NA	NA	NA	NA
GO:0030104	water homeostasis	6	NA	NA	NA	NA	NA	NA	NA	NA	NA	NA	6.99E-03	NA	NA	NA	NA	NA	NA	NA	NA	NA
GO:0006021	inositol biosynthetic process	1	NA	NA	NA	NA	NA	NA	NA	NA	NA	NA	4.65E-02	NA	NA	NA	NA	NA	NA	NA	NA	NA
GO:0080110	sporopollenin biosynthetic process	1	NA	NA	NA	NA	NA	NA	NA	NA	NA	NA	NA	3.94E-38	NA	NA	NA	NA	NA	NA	NA	NA
GO:0046949	fatty-acyl-CoA biosynthetic process	3	NA	NA	NA	NA	NA	NA	NA	NA	NA	NA	NA	4.07E-19	NA	NA	NA	NA	NA	NA	NA	NA
GO:1990592	protein K69-linked ufmylation	1	NA	NA	NA	NA	NA	NA	NA	NA	NA	NA	NA	1.52E-05	NA	NA	NA	NA	NA	NA	NA	NA
GO:0009853	photorespiration	2	NA	NA	NA	NA	NA	NA	NA	NA	NA	NA	NA	3.73E-05	NA	NA	NA	NA	NA	NA	NA	NA
GO:0010152	pollen maturation	1	NA	NA	NA	NA	NA	NA	NA	NA	NA	NA	NA	8.94E-05	NA	NA	NA	NA	NA	NA	NA	NA
GO:0010143	cutin biosynthetic process	1	NA	NA	NA	NA	NA	NA	NA	NA	NA	NA	NA	3.13E-04	NA	NA	NA	NA	NA	NA	NA	NA
GO:0006565	L-serine catabolic process	1	NA	NA	NA	NA	NA	NA	NA	NA	NA	NA	NA	7.64E-04	NA	NA	NA	NA	NA	NA	NA	NA
GO:1904482	cellular response to tetrahydrofolate	1	NA	NA	NA	NA	NA	NA	NA	NA	NA	NA	NA	7.64E-04	NA	NA	NA	NA	NA	NA	NA	NA
GO:0035336	long-chain fatty-acyl-CoA metabolic process	2	NA	NA	NA	NA	NA	NA	NA	NA	NA	NA	NA	1.77E-03	NA	NA	NA	NA	NA	NA	NA	NA
GO:0006825	copper ion transport	4	NA	NA	NA	NA	NA	NA	NA	NA	NA	NA	NA	1.98E-03	NA	NA	NA	NA	NA	NA	NA	NA
GO:0010345	suberin biosynthetic process	1	NA	NA	NA	NA	NA	NA	NA	NA	NA	NA	NA	2.67E-03	NA	NA	NA	NA	NA	NA	NA	NA
GO:0034051	negative regulation of plant-type hypersensitive response	1	NA	NA	NA	NA	NA	NA	NA	NA	NA	NA	NA	3.44E-03	NA	NA	NA	NA	NA	NA	NA	NA
GO:0036258	multivesicular body assembly	1	NA	NA	NA	NA	NA	NA	NA	NA	NA	NA	NA	3.68E-03	NA	NA	NA	NA	NA	NA	NA	NA
GO:0019264	glycine biosynthetic process from serine	1	NA	NA	NA	NA	NA	NA	NA	NA	NA	NA	NA	3.78E-03	NA	NA	NA	NA	NA	NA	NA	NA
GO:0046655	folic acid metabolic process	2	NA	NA	NA	NA	NA	NA	NA	NA	NA	NA	NA	1.08E-02	NA	NA	NA	NA	NA	NA	NA	NA
GO:1902000	homogentisate catabolic process	1	NA	NA	NA	NA	NA	NA	NA	NA	NA	NA	NA	1.69E-02	NA	NA	NA	NA	NA	NA	NA	NA
GO:0006572	tyrosine catabolic process	2	NA	NA	NA	NA	NA	NA	NA	NA	NA	NA	NA	1.82E-02	NA	NA	NA	NA	NA	NA	NA	NA
GO:0045454	cell redox homeostasis	1	NA	NA	NA	NA	NA	NA	NA	NA	NA	NA	NA	4.28E-02	NA	NA	NA	NA	NA	NA	NA	NA
GO:0046203	spermidine catabolic process	1	NA	NA	NA	NA	NA	NA	NA	NA	NA	NA	NA	NA	1.19E-04	NA	NA	NA	NA	NA	NA	NA
GO:0009800	cinnamic acid biosynthetic process	2	NA	NA	NA	NA	NA	NA	NA	NA	NA	NA	NA	NA	1.56E-04	NA	NA	NA	NA	NA	NA	NA
GO:0046656	folic acid biosynthetic process	1	NA	NA	NA	NA	NA	NA	NA	NA	NA	NA	NA	NA	3.78E-04	NA	NA	NA	NA	NA	NA	NA
GO:0055088	lipid homeostasis	4	NA	NA	NA	NA	NA	NA	NA	NA	NA	NA	NA	NA	1.62E-03	NA	NA	NA	NA	NA	NA	NA
GO:0080051	cutin transport	1	NA	NA	NA	NA	NA	NA	NA	NA	NA	NA	NA	NA	5.49E-03	NA	NA	NA	NA	NA	NA	NA
GO:0035627	ceramide transport	2	NA	NA	NA	NA	NA	NA	NA	NA	NA	NA	NA	NA	5.49E-03	NA	NA	NA	NA	NA	NA	NA
GO:0120009	intermembrane lipid transfer	2	NA	NA	NA	NA	NA	NA	NA	NA	NA	NA	NA	NA	5.49E-03	NA	NA	NA	NA	NA	NA	NA
GO:0006559	L-phenylalanine catabolic process	2	NA	NA	NA	NA	NA	NA	NA	NA	NA	NA	NA	NA	1.22E-02	NA	NA	NA	NA	NA	NA	NA
GO:0034224	cellular response to zinc ion starvation	3	NA	NA	NA	NA	NA	NA	NA	NA	NA	NA	NA	NA	3.00E-02	NA	NA	NA	NA	NA	NA	NA
GO:0019290	siderophore biosynthetic process	4	NA	NA	NA	NA	NA	NA	NA	NA	NA	NA	NA	NA	3.48E-02	NA	NA	NA	NA	NA	NA	NA
GO:0033540	fatty acid beta-oxidation using acyl-CoA oxidase	1	NA	NA	NA	NA	NA	NA	NA	NA	NA	NA	NA	NA	4.11E-02	NA	NA	NA	NA	NA	NA	NA
GO:0042759	long-chain fatty acid biosynthetic process	2	NA	NA	NA	NA	NA	NA	NA	NA	NA	NA	NA	NA	NA	1.62E-06	NA	NA	NA	NA	NA	NA
GO:0046512	sphingosine biosynthetic process	1	NA	NA	NA	NA	NA	NA	NA	NA	NA	NA	NA	NA	NA	2.73E-05	NA	NA	NA	NA	NA	NA
GO:0009086	methionine biosynthetic process	5	NA	NA	NA	NA	NA	NA	NA	NA	NA	NA	NA	NA	NA	7.68E-05	NA	NA	NA	NA	NA	NA
GO:0033528	S-methylmethionine cycle	1	NA	NA	NA	NA	NA	NA	NA	NA	NA	NA	NA	NA	NA	1.67E-04	NA	NA	NA	NA	NA	NA
GO:0006556	S-adenosylmethionine biosynthetic process	1	NA	NA	NA	NA	NA	NA	NA	NA	NA	NA	NA	NA	NA	1.67E-04	NA	NA	NA	NA	NA	NA
GO:0003333	amino acid transmembrane transport	5	NA	NA	NA	NA	NA	NA	NA	NA	NA	NA	NA	NA	NA	3.83E-04	NA	NA	1.06E-04	NA	NA	NA
GO:0046514	ceramide catabolic process	3	NA	NA	NA	NA	NA	NA	NA	NA	NA	NA	NA	NA	NA	7.09E-03	NA	NA	NA	NA	NA	NA
GO:0009864	induced systemic resistance, jasmonic acid mediated signaling pathway	1	NA	NA	NA	NA	NA	NA	NA	NA	NA	NA	NA	NA	NA	1.17E-02	NA	NA	NA	NA	NA	NA
GO:0050826	response to freezing	3	NA	NA	NA	NA	NA	NA	NA	NA	NA	NA	NA	NA	NA	1.26E-02	NA	NA	NA	NA	NA	NA
GO:0019265	glycine biosynthetic process, by transamination of glyoxylate	1	NA	NA	NA	NA	NA	NA	NA	NA	NA	NA	NA	NA	NA	1.81E-02	NA	NA	NA	NA	NA	NA
GO:0010193	response to ozone	2	NA	NA	NA	NA	NA	NA	NA	NA	NA	NA	NA	NA	NA	3.27E-02	NA	NA	NA	NA	NA	NA
GO:0072488	ammonium transmembrane transport	3	NA	NA	NA	NA	NA	NA	NA	NA	NA	NA	NA	NA	NA	4.06E-02	NA	NA	NA	NA	NA	NA
GO:0009228	thiamine biosynthetic process	2	NA	NA	NA	NA	NA	NA	NA	NA	NA	NA	NA	NA	NA	NA	4.38E-08	NA	NA	NA	NA	NA
GO:0052837	thiazole biosynthetic process	1	NA	NA	NA	NA	NA	NA	NA	NA	NA	NA	NA	NA	NA	NA	5.84E-08	NA	NA	NA	NA	NA
GO:1903298	negative regulation of hypoxia-induced intrinsic apoptotic signaling pathway	1	NA	NA	NA	NA	NA	NA	NA	NA	NA	NA	NA	NA	NA	NA	9.90E-07	NA	NA	NA	NA	NA
GO:0071456	cellular response to hypoxia	3	NA	NA	NA	NA	NA	NA	NA	NA	NA	NA	NA	NA	NA	NA	1.23E-05	NA	NA	NA	NA	NA
GO:0006094	gluconeogenesis	1	NA	NA	NA	NA	NA	NA	NA	NA	NA	NA	NA	NA	NA	NA	1.79E-05	NA	NA	NA	NA	NA
GO:1903862	positive regulation of oxidative phosphorylation	3	NA	NA	NA	NA	NA	NA	NA	NA	NA	NA	NA	NA	NA	NA	2.46E-05	NA	NA	NA	NA	NA
GO:0046166	glyceraldehyde-3-phosphate biosynthetic process	1	NA	NA	NA	NA	NA	NA	NA	NA	NA	NA	NA	NA	NA	NA	7.33E-05	NA	NA	NA	NA	NA
GO:0006002	fructose 6-phosphate metabolic process	2	NA	NA	NA	NA	NA	NA	NA	NA	NA	NA	NA	NA	NA	NA	3.94E-04	5.97E-04	NA	NA	NA	NA
GO:0072334	UDP-galactose transmembrane transport	2	NA	NA	NA	NA	NA	NA	NA	NA	NA	NA	NA	NA	NA	NA	4.50E-04	NA	NA	NA	NA	NA
GO:0019563	glycerol catabolic process	3	NA	NA	NA	NA	NA	NA	NA	NA	NA	NA	NA	NA	NA	NA	1.45E-03	NA	NA	NA	NA	NA
GO:0052033	pathogen-associated molecular pattern dependent induction by symbiont of host innate immune response	1	NA	NA	NA	NA	NA	NA	NA	NA	NA	NA	NA	NA	NA	NA	2.40E-03	NA	NA	NA	NA	NA
GO:0001193	maintenance of transcriptional fidelity during DNA-templated transcription elongation from RNA polymerase II promoter	1	NA	NA	NA	NA	NA	NA	NA	NA	NA	NA	NA	NA	NA	NA	3.40E-03	NA	NA	NA	NA	NA
GO:0006096	glycolytic process	5	NA	NA	NA	NA	NA	NA	NA	NA	NA	NA	NA	NA	NA	NA	5.92E-03	NA	NA	NA	NA	NA
GO:0051938	L-glutamate import	4	NA	NA	NA	NA	NA	NA	NA	NA	NA	NA	NA	NA	NA	NA	6.52E-03	NA	NA	NA	NA	NA
GO:0006283	transcription-coupled nucleotide-excision repair	2	NA	NA	NA	NA	NA	NA	NA	NA	NA	NA	NA	NA	NA	NA	1.47E-02	NA	NA	NA	NA	NA
GO:0002238	response to molecule of fungal origin	2	NA	NA	NA	NA	NA	NA	NA	NA	NA	NA	NA	NA	NA	NA	2.91E-02	NA	NA	NA	NA	NA
GO:0010269	response to selenium ion	2	NA	NA	NA	NA	NA	NA	NA	NA	NA	NA	NA	NA	NA	NA	3.32E-02	NA	NA	NA	NA	NA
GO:0018283	iron incorporation into metallo-sulfur cluster	2	NA	NA	NA	NA	NA	NA	NA	NA	NA	NA	NA	NA	NA	NA	3.32E-02	NA	NA	NA	NA	NA
GO:0006099	tricarboxylic acid cycle	2	NA	NA	NA	NA	NA	NA	NA	NA	NA	NA	NA	NA	NA	NA	NA	1.06E-37	NA	NA	NA	NA
GO:0042545	cell wall modification	4	NA	NA	NA	NA	NA	NA	NA	NA	NA	NA	NA	NA	NA	NA	NA	7.36E-26	NA	NA	NA	NA
GO:0045490	pectin catabolic process	2	NA	NA	NA	NA	NA	NA	NA	NA	NA	NA	NA	NA	NA	NA	NA	2.64E-25	NA	NA	NA	NA
GO:0006122	mitochondrial electron transport, ubiquinol to cytochrome c	1	NA	NA	NA	NA	NA	NA	NA	NA	NA	NA	NA	NA	NA	NA	NA	4.81E-21	NA	NA	NA	NA
GO:0006123	mitochondrial electron transport, cytochrome c to oxygen	1	NA	NA	NA	NA	NA	NA	NA	NA	NA	NA	NA	NA	NA	NA	NA	5.99E-11	NA	NA	NA	NA
GO:0051014	actin filament severing	2	NA	NA	NA	NA	NA	NA	NA	NA	NA	NA	NA	NA	NA	NA	NA	6.76E-11	NA	NA	NA	NA
GO:0042776	mitochondrial ATP synthesis coupled proton transport	1	NA	NA	NA	NA	NA	NA	NA	NA	NA	NA	NA	NA	NA	NA	NA	1.88E-08	NA	NA	NA	NA
GO:0051693	actin filament capping	2	NA	NA	NA	NA	NA	NA	NA	NA	NA	NA	NA	NA	NA	NA	NA	6.64E-06	NA	NA	NA	NA
GO:0046856	phosphatidylinositol dephosphorylation	1	NA	NA	NA	NA	NA	NA	NA	NA	NA	NA	NA	NA	NA	NA	NA	1.32E-05	NA	NA	NA	NA
GO:0009969	xyloglucan biosynthetic process	1	NA	NA	NA	NA	NA	NA	NA	NA	NA	NA	NA	NA	NA	NA	NA	6.03E-05	NA	NA	NA	NA
GO:0006106	fumarate metabolic process	3	NA	NA	NA	NA	NA	NA	NA	NA	NA	NA	NA	NA	NA	NA	NA	7.25E-05	NA	NA	NA	NA
GO:0046339	diacylglycerol metabolic process	2	NA	NA	NA	NA	NA	NA	NA	NA	NA	NA	NA	NA	NA	NA	NA	7.79E-05	NA	NA	NA	NA
GO:0006540	glutamate decarboxylation to succinate	2	NA	NA	NA	NA	NA	NA	NA	NA	NA	NA	NA	NA	NA	NA	NA	3.11E-04	NA	NA	NA	NA
GO:0009450	gamma-aminobutyric acid catabolic process	1	NA	NA	NA	NA	NA	NA	NA	NA	NA	NA	NA	NA	NA	NA	NA	3.11E-04	NA	NA	NA	NA
GO:0006627	protein processing involved in protein targeting to mitochondrion	1	NA	NA	NA	NA	NA	NA	NA	NA	NA	NA	NA	NA	NA	NA	NA	6.58E-04	NA	NA	NA	NA
GO:0048235	pollen sperm cell differentiation	1	NA	NA	NA	NA	NA	NA	NA	NA	NA	NA	NA	NA	NA	NA	NA	2.68E-03	NA	NA	NA	NA
GO:1901006	ubiquinone-6 biosynthetic process	1	NA	NA	NA	NA	NA	NA	NA	NA	NA	NA	NA	NA	NA	NA	NA	5.07E-03	NA	NA	NA	NA
GO:0080065	4-alpha-methyl-delta7-sterol oxidation	1	NA	NA	NA	NA	NA	NA	NA	NA	NA	NA	NA	NA	NA	NA	NA	1.20E-02	NA	NA	NA	NA
GO:0048768	root hair cell tip growth	1	NA	NA	NA	NA	NA	NA	NA	NA	NA	NA	NA	NA	NA	NA	NA	1.62E-02	NA	NA	NA	NA
GO:0046854	phosphatidylinositol phosphorylation	1	NA	NA	NA	NA	NA	NA	NA	NA	NA	NA	NA	NA	NA	NA	NA	2.01E-02	NA	NA	NA	NA
GO:0072659	protein localization to plasma membrane	5	NA	NA	NA	NA	NA	NA	NA	NA	NA	NA	NA	NA	NA	NA	NA	2.24E-02	NA	1.71E-03	NA	NA
GO:0006850	mitochondrial pyruvate transmembrane transport	1	NA	NA	NA	NA	NA	NA	NA	NA	NA	NA	NA	NA	NA	NA	NA	3.92E-02	NA	NA	NA	NA
GO:0097502	mannosylation	3	NA	NA	NA	NA	NA	NA	NA	NA	NA	NA	NA	NA	NA	NA	NA	4.81E-02	NA	NA	NA	NA
GO:0090549	response to carbon starvation	1	NA	NA	NA	NA	NA	NA	NA	NA	NA	NA	NA	NA	NA	NA	NA	4.89E-02	NA	NA	NA	NA
GO:0015991	ATP hydrolysis coupled proton transport	1	NA	NA	NA	NA	NA	NA	NA	NA	NA	NA	NA	NA	NA	NA	NA	NA	8.43E-15	NA	NA	NA
GO:0052576	carbohydrate storage	1	NA	NA	NA	NA	NA	NA	NA	NA	NA	NA	NA	NA	NA	NA	NA	NA	3.88E-12	NA	NA	NA
GO:0005985	sucrose metabolic process	4	NA	NA	NA	NA	NA	NA	NA	NA	NA	NA	NA	NA	NA	NA	NA	NA	1.83E-09	NA	NA	NA
GO:2000022	regulation of jasmonic acid mediated signaling pathway	1	NA	NA	NA	NA	NA	NA	NA	NA	NA	NA	NA	NA	NA	NA	NA	NA	3.48E-08	NA	NA	NA
GO:0007584	response to nutrient	6	NA	NA	NA	NA	NA	NA	NA	NA	NA	NA	NA	NA	NA	NA	NA	NA	4.67E-04	NA	NA	NA
GO:0006127	glycerophosphate shuttle	1	NA	NA	NA	NA	NA	NA	NA	NA	NA	NA	NA	NA	NA	NA	NA	NA	6.23E-04	NA	NA	NA
GO:0015976	carbon utilization	1	NA	NA	NA	NA	NA	NA	NA	NA	NA	NA	NA	NA	NA	NA	NA	NA	7.09E-04	NA	NA	NA
GO:0010093	specification of floral organ identity	2	NA	NA	NA	NA	NA	NA	NA	NA	NA	NA	NA	NA	NA	NA	NA	NA	1.70E-03	NA	NA	NA
GO:0009694	jasmonic acid metabolic process	2	NA	NA	NA	NA	NA	NA	NA	NA	NA	NA	NA	NA	NA	NA	NA	NA	2.73E-03	NA	NA	NA
GO:0007043	cell-cell junction assembly	4	NA	NA	NA	NA	NA	NA	NA	NA	NA	NA	NA	NA	NA	NA	NA	NA	2.92E-03	NA	NA	NA
GO:0050482	arachidonic acid secretion	1	NA	NA	NA	NA	NA	NA	NA	NA	NA	NA	NA	NA	NA	NA	NA	NA	3.25E-02	NA	NA	NA
GO:0005983	starch catabolic process	1	NA	NA	NA	NA	NA	NA	NA	NA	NA	NA	NA	NA	NA	NA	NA	NA	NA	7.66E-08	NA	NA
GO:0035652	cargo loading into clathrin-coated vesicle	2	NA	NA	NA	NA	NA	NA	NA	NA	NA	NA	NA	NA	NA	NA	NA	NA	NA	7.16E-07	NA	NA
GO:0010446	response to alkaline pH	3	NA	NA	NA	NA	NA	NA	NA	NA	NA	NA	NA	NA	NA	NA	NA	NA	NA	1.05E-06	NA	NA
GO:0030836	positive regulation of actin filament depolymerization	3	NA	NA	NA	NA	NA	NA	NA	NA	NA	NA	NA	NA	NA	NA	NA	NA	NA	3.10E-06	NA	NA
GO:0010139	pyrimidine deoxyribonucleotide salvage	2	NA	NA	NA	NA	NA	NA	NA	NA	NA	NA	NA	NA	NA	NA	NA	NA	NA	2.04E-05	NA	NA
GO:0006904	vesicle docking involved in exocytosis	3	NA	NA	NA	NA	NA	NA	NA	NA	NA	NA	NA	NA	NA	NA	NA	NA	NA	2.44E-05	NA	NA
GO:0006226	dUMP biosynthetic process	1	NA	NA	NA	NA	NA	NA	NA	NA	NA	NA	NA	NA	NA	NA	NA	NA	NA	5.32E-05	NA	NA
GO:0046838	phosphorylated carbohydrate dephosphorylation	3	NA	NA	NA	NA	NA	NA	NA	NA	NA	NA	NA	NA	NA	NA	NA	NA	NA	1.50E-04	NA	NA
GO:0010960	magnesium ion homeostasis	2	NA	NA	NA	NA	NA	NA	NA	NA	NA	NA	NA	NA	NA	NA	NA	NA	NA	3.21E-04	NA	NA
GO:0010117	photoprotection	1	NA	NA	NA	NA	NA	NA	NA	NA	NA	NA	NA	NA	NA	NA	NA	NA	NA	3.21E-04	NA	NA
GO:0009610	response to symbiotic fungus	3	NA	NA	NA	NA	NA	NA	NA	NA	NA	NA	NA	NA	NA	NA	NA	NA	NA	2.31E-03	NA	NA
GO:0006651	diacylglycerol biosynthetic process	1	NA	NA	NA	NA	NA	NA	NA	NA	NA	NA	NA	NA	NA	NA	NA	NA	NA	2.82E-03	NA	NA
GO:0007205	protein kinase C-activating G-protein coupled receptor signaling pathway	1	NA	NA	NA	NA	NA	NA	NA	NA	NA	NA	NA	NA	NA	NA	NA	NA	NA	4.14E-03	NA	NA
GO:0090058	metaxylem development	1	NA	NA	NA	NA	NA	NA	NA	NA	NA	NA	NA	NA	NA	NA	NA	NA	NA	4.41E-03	NA	NA
GO:0048015	phosphatidylinositol-mediated signaling	2	NA	NA	NA	NA	NA	NA	NA	NA	NA	NA	NA	NA	NA	NA	NA	NA	NA	8.81E-03	NA	NA
GO:0035494	SNARE complex disassembly	1	NA	NA	NA	NA	NA	NA	NA	NA	NA	NA	NA	NA	NA	NA	NA	NA	NA	1.01E-02	NA	NA
GO:0097009	energy homeostasis	1	NA	NA	NA	NA	NA	NA	NA	NA	NA	NA	NA	NA	NA	NA	NA	NA	NA	1.22E-02	NA	NA
GO:0006470	protein dephosphorylation	3	NA	NA	NA	NA	NA	NA	NA	NA	NA	NA	NA	NA	NA	NA	NA	NA	NA	2.24E-02	NA	NA
GO:0070481	nuclear-transcribed mRNA catabolic process, non-stop decay	1	NA	NA	NA	NA	NA	NA	NA	NA	NA	NA	NA	NA	NA	NA	NA	NA	NA	3.36E-02	NA	NA
GO:0070966	nuclear-transcribed mRNA catabolic process, no-go decay	1	NA	NA	NA	NA	NA	NA	NA	NA	NA	NA	NA	NA	NA	NA	NA	NA	NA	3.36E-02	NA	NA
GO:0010555	response to mannitol	2	NA	NA	NA	NA	NA	NA	NA	NA	NA	NA	NA	NA	NA	NA	NA	NA	NA	NA	4.01E-10	NA
GO:0046713	borate transport	2	NA	NA	NA	NA	NA	NA	NA	NA	NA	NA	NA	NA	NA	NA	NA	NA	NA	NA	7.26E-06	NA
GO:0019500	cyanide catabolic process	1	NA	NA	NA	NA	NA	NA	NA	NA	NA	NA	NA	NA	NA	NA	NA	NA	NA	NA	1.44E-04	NA
GO:0036092	phosphatidylinositol-3-phosphate biosynthetic process	1	NA	NA	NA	NA	NA	NA	NA	NA	NA	NA	NA	NA	NA	NA	NA	NA	NA	NA	2.23E-04	NA
GO:0006799	polyphosphate biosynthetic process	1	NA	NA	NA	NA	NA	NA	NA	NA	NA	NA	NA	NA	NA	NA	NA	NA	NA	NA	9.18E-04	NA
GO:0048016	inositol phosphate-mediated signaling	2	NA	NA	NA	NA	NA	NA	NA	NA	NA	NA	NA	NA	NA	NA	NA	NA	NA	NA	9.18E-04	NA
GO:1900064	positive regulation of peroxisome organization	2	NA	NA	NA	NA	NA	NA	NA	NA	NA	NA	NA	NA	NA	NA	NA	NA	NA	NA	3.78E-03	NA
GO:1902553	positive regulation of catalase activity	1	NA	NA	NA	NA	NA	NA	NA	NA	NA	NA	NA	NA	NA	NA	NA	NA	NA	NA	9.24E-03	NA
GO:0098719	sodium ion import across plasma membrane	1	NA	NA	NA	NA	NA	NA	NA	NA	NA	NA	NA	NA	NA	NA	NA	NA	NA	NA	1.72E-02	NA
GO:0048481	plant ovule development	3	NA	NA	NA	NA	NA	NA	NA	NA	NA	NA	NA	NA	NA	NA	NA	NA	NA	NA	3.29E-02	NA
GO:0048096	chromatin-mediated maintenance of transcription	1	NA	NA	NA	NA	NA	NA	NA	NA	NA	NA	NA	NA	NA	NA	NA	NA	NA	NA	NA	7.19E-05
GO:0000209	protein polyubiquitination	3	NA	NA	NA	NA	NA	NA	NA	NA	NA	NA	NA	NA	NA	NA	NA	NA	NA	NA	NA	1.05E-02
GO:0044088	regulation of vacuole organization	3	NA	NA	NA	NA	NA	NA	NA	NA	NA	NA	NA	NA	NA	NA	NA	NA	NA	NA	NA	1.09E-02
GO:0043132	NAD transport	3	NA	NA	NA	NA	NA	NA	NA	NA	NA	NA	NA	NA	NA	NA	NA	NA	NA	NA	NA	2.02E-02
GO:0015969	guanosine tetraphosphate metabolic process	2	NA	NA	NA	NA	NA	NA	NA	NA	NA	NA	NA	NA	NA	NA	NA	NA	NA	NA	NA	3.12E-02
