# Supplementary material for: Deciphering the dynamic gene expression patterns of pollen abortion in a male sterile line of Avena sativa through transcriptome analysis at different developmental stages
Source: BMC Plant Biol. 2021 Feb 18;21:101. doi: 10.1186/s12870-021-02881-2 (PMC7893748; doi:10.1186/s12870-021-02881-2)
Supplement: Supplementary file 4 — Additional file 4: Supplementary Table 4. Expression levels of meiosis-related genes and superoxide-related genes. [file 12870_2021_2881_MOESM4_ESM.xls]

function	geneID	F1	F2	F3	F4	S1	S2	S3	S4
chromosome condensation	CL3425.Contig2_All	-0.46	0.17	1.11	2.09	-0.65	-0.76	-0.76	-0.76
chromosome condensation	CL2265.Contig23_All	0.5	0.12	-0.66	-2.35	0.95	0.23	0.44	0.77
chromosome condensation	CL16987.Contig1_All	0.93	-0.22	-1.16	-2	0.94	0.37	0.33	0.8
chromosome condensation	CL3046.Contig1_All	0.78	-0.19	-1.28	-1.96	0.82	0.53	0.49	0.8
chromosome condensation	Unigene79517_All	0.92	0.13	-1.15	-1.76	1.63	-0.07	0.11	0.18
chromosome condensation	CL16800.Contig3_All	1.24	0.17	-0.68	-1.22	1.88	-0.17	-0.32	-0.91
chromosome condensation	CL16987.Contig4_All	1.51	-0.29	-0.78	-1.08	1.79	-0.02	-0.47	-0.66
chromosome condensation	CL2265.Contig2_All	1.24	0.14	-0.58	-1.26	1.79	-0.01	-0.19	-1.13
chromosome condensation	CL16987.Contig2_All	1.49	-0.31	-0.57	-1.11	1.75	0.03	-0.28	-1
chromosome condensation	Unigene101744_All	1.16	0.38	-0.73	-1.41	1.85	-0.33	-0.36	-0.56
chromosome condensation	CL7502.Contig9_All	0.98	0.38	-0.51	-1.44	1.93	-0.09	-0.81	-0.44
chromosome condensation	CL2265.Contig5_All	1.07	0.21	-0.9	-1.64	1.79	-0.15	-0.09	-0.29
chromosome condensation	CL2265.Contig22_All	1.28	0.12	-0.9	-1.06	1.89	-0.11	-0.43	-0.79
chromosome condensation	CL2265.Contig20_All	1.12	0.13	-0.76	-1.78	1.7	-0.34	-0.05	-0.02
chromosome condensation	CL6116.Contig3_All	-0.09	0.79	0.42	-2.58	0.34	0.42	0.36	0.34
chromosome condensation	Unigene9672_All	1.13	0.39	0.23	-0.33	1.58	-0.32	-1.01	-1.67
chromosome condensation	CL23648.Contig6_All	1.23	0.33	0.09	-0.56	1.64	-0.23	-0.9	-1.59
chromosome condensation	CL2265.Contig3_All	1.31	0.35	-0.54	-0.63	1.7	0.03	-0.8	-1.4
chromosome condensation	CL23648.Contig2_All	1.26	0.12	-0.42	-0.96	1.9	-0.07	-0.85	-0.98
chromosome condensation	Unigene3918_All	1.48	0.47	-0.18	-1.21	1.35	0.05	-0.55	-1.4
chromosome condensation	CL2265.Contig35_All	1.31	0.28	-0.46	-0.71	1.72	-0.05	-0.61	-1.47
chromosome condensation	CL3656.Contig4_All	1.28	0.34	0.03	-0.56	1.69	-0.42	-0.98	-1.39
chromosome condensation	CL16987.Contig3_All	1.63	-0.33	-0.43	-0.6	1.67	-0.27	-0.36	-1.3
chromosome condensation	CL3656.Contig6_All	1.17	0.18	-0.08	-1.03	1.9	-0.21	-0.85	-1.07
chromosome condensation	CL2265.Contig13_All	1.27	0.18	-0.31	-1	1.72	-0.09	-0.28	-1.49
DNA replication initiation	CL5844.Contig2_All	0.98	0.48	-0.02	-1.68	1.62	0.1	-0.37	-1.1
DNA replication initiation	CL18594.Contig2_All	1.09	0.5	0.09	-1.13	1.56	0.07	-0.63	-1.56
DNA replication initiation	Unigene83670_All	1.01	0.47	0.05	-1.42	1.52	0.13	-0.22	-1.54
DNA replication initiation	Unigene27056_All	0.96	0.63	0.17	-1.06	1.54	0.04	-0.62	-1.67
DNA replication initiation	CL1775.Contig2_All	1.14	0.42	0.05	-1.17	1.58	0.06	-0.57	-1.52
DNA replication initiation	CL10111.Contig3_All	1.2	0.33	-0.05	-1.06	1.68	0	-0.68	-1.42
DNA replication initiation	Unigene61787_All	1.03	0.46	0.11	-1.56	1.62	-0.04	-0.4	-1.22
DNA replication initiation	CL15828.Contig1_All	1.1	0.43	0	-1.22	1.66	0.02	-0.55	-1.44
DNA replication initiation	CL14305.Contig6_All	1.03	0.43	-0.12	-1.18	1.72	0.1	-0.54	-1.44
DNA replication initiation	CL694.Contig1_All	1	0.57	0.29	-1.08	1.68	-0.29	-0.77	-1.39
DNA replication initiation	CL14305.Contig1_All	1.12	0.42	0.06	-0.77	1.58	-0.01	-0.66	-1.75
DNA replication initiation	CL5844.Contig1_All	1.06	0.5	0.14	-1.24	1.53	0.04	-0.44	-1.59
DNA replication initiation	CL14305.Contig2_All	0.98	0.51	-0.2	-1.5	1.72	0.07	-0.39	-1.18
DNA replication initiation	CL1775.Contig1_All	1.12	0.44	0.01	-1.31	1.63	0.03	-0.56	-1.36
DNA replication initiation	CL17643.Contig2_All	1.02	0.54	0.11	-1.22	1.63	0.01	-0.66	-1.44
DNA replication initiation	CL18594.Contig1_All	1.04	0.51	0.07	-1.37	1.56	0.09	-0.45	-1.46
DNA replication initiation	CL17643.Contig1_All	1.05	0.54	0.06	-1.28	1.6	0.03	-0.56	-1.44
DNA replication initiation	CL15828.Contig2_All	1.13	0.45	0.08	-1.05	1.59	0.03	-0.68	-1.55
DNA replication initiation	CL14305.Contig4_All	0.97	0.42	-0.22	-1.37	1.8	0.08	-0.45	-1.23
meiotic DNA double-strand break formation	Unigene87899_All	0	1.18	0.83	-0.39	-0.26	0.82	0.05	-2.24
meiotic DNA double-strand break formation	Unigene23695_All	0.18	1.24	0.66	-0.72	-0.04	0.93	-0.1	-2.14
meiotic DNA double-strand break formation	Unigene58903_All	0.07	1.05	0.71	-0.24	0.14	0.67	0.03	-2.42
meiotic DNA double-strand break formation	CL25855.Contig32_All	-0.08	1.29	0.62	-0.73	-0.09	1	0.1	-2.1
meiotic DNA double-strand break formation	CL25855.Contig10_All	0.3	1.24	0.67	-0.96	0.1	0.8	-0.07	-2.08
meiotic DNA double-strand break formation	CL25855.Contig35_All	0.13	1.15	0.63	-0.56	0.22	0.83	-0.12	-2.28
meiotic DNA double-strand break formation	Unigene46507_All	-0.09	1.38	0.85	-0.84	-0.34	0.99	-0.07	-1.89
meiotic DNA double-strand break formation	CL16478.Contig1_All	-0.23	-0.26	1.06	2.12	-0.16	-0.63	-0.79	-1.1
attachment of spindle microtubules to kinetochore involved in homologous chromosome segregation	CL5999.Contig1_All	1.1	-0.24	-0.55	-1.96	1.51	-0.29	-0.02	0.44
attachment of spindle microtubules to kinetochore involved in homologous chromosome segregation	CL5999.Contig2_All	0.65	-0.6	-0.95	-1.71	1.37	-0.38	0.66	0.96
attachment of spindle microtubules to kinetochore involved in homologous chromosome segregation	Unigene2273_All	0.69	-0.5	-1.21	-1.76	1.03	0.02	0.59	1.14
attachment of spindle microtubules to kinetochore involved in homologous chromosome segregation	CL5999.Contig5_All	1.07	-0.48	-0.74	-1.84	1.57	-0.17	0.19	0.41
cellular response to hydrogen peroxide	CL15734.Contig2_All	0.83	0.38	-0.77	-2.08	1.27	0.67	0.12	-0.42
cellular response to hydrogen peroxide	CL15734.Contig1_All	1.2	0.21	-0.75	-2.11	1.09	0.53	0.02	-0.19
removal of superoxide radicals	CL9768.Contig2_All	0.47	-0.34	0	-2.1	-0.51	0.13	0.85	1.49
removal of superoxide radicals	CL9768.Contig1_All	0.55	0.07	0.63	-2.41	-0.41	0.21	1.08	0.29
removal of superoxide radicals	CL11075.Contig2_All	0.7	0.67	-0.12	-2.47	0.65	0.58	0.3	-0.31
removal of superoxide radicals	CL8298.Contig4_All	0.97	-0.15	-0.15	-2.04	-0.72	0.58	1.4	0.11
removal of superoxide radicals	CL9768.Contig6_All	0.67	-0.45	0.3	-2.23	-0.28	0.1	1.42	0.47
removal of superoxide radicals	CL4621.Contig3_All	0.67	1.03	0.75	-1.24	1.35	-1.18	-0.39	-0.99
removal of superoxide radicals	CL4621.Contig4_All	0.5	1.2	0.63	-1.77	1.27	-0.78	-0.49	-0.56
removal of superoxide radicals	CL17904.Contig2_All	0.55	1.01	0.56	-1.78	0.69	0.49	0.04	-1.57
positive regulation of superoxide dismutase activity	CL10830.Contig1_All	0.66	0.31	0.2	-2.59	0.2	0.62	0.51	0.08
positive regulation of superoxide dismutase activity	CL10830.Contig2_All	0.65	0.48	0.29	-2.42	-0.03	0.89	0.62	-0.49
positive regulation of superoxide dismutase activity	CL10830.Contig3_All	0.93	0.59	0.9	-1.86	0.45	0.24	0.25	-1.49
positive regulation of superoxide dismutase activity	CL9644.Contig2_All	0.81	0.83	0.42	-1.36	1.06	0.49	-0.48	-1.75
positive regulation of superoxide dismutase activity	CL20239.Contig2_All	0.83	0.87	0.49	-2.07	0.62	0.47	-0.03	-1.18
positive regulation of superoxide dismutase activity	CL10830.Contig7_All	1.16	0.36	0.61	-2.19	0.52	0.33	0.18	-0.97
positive regulation of superoxide dismutase activity	CL20239.Contig1_All	0.69	0.91	0.76	-1.95	0.53	0.17	0.28	-1.39
positive regulation of superoxide dismutase activity	CL9644.Contig1_All	0.7	1.11	0.38	-1.8	0.82	0.5	-0.36	-1.35
positive regulation of superoxide dismutase activity	CL20239.Contig3_All	0.95	0.89	0.33	-1.84	0.89	0.27	-0.1	-1.39
superoxide dismutase activity	CL14850.Contig2_All	0.67	0.16	1.58	0.75	0.31	-0.78	-1.1	-1.59
superoxide dismutase activity	CL14850.Contig1_All	0.55	0.16	1.6	0.41	0.52	-1.37	-0.21	-1.66
superoxide dismutase activity	CL9768.Contig3_All	0.28	0.28	1.32	-1.74	-0.79	0.16	1.32	-0.82
superoxide dismutase activity	CL9042.Contig7_All	0.82	-1.01	-1.23	-1.15	0.08	0.13	0.59	1.76
superoxide dismutase activity	CL9768.Contig2_All	0.47	-0.34	0	-2.1	-0.51	0.13	0.85	1.49
superoxide dismutase activity	CL9768.Contig1_All	0.55	0.07	0.63	-2.41	-0.41	0.21	1.08	0.29
superoxide dismutase activity	CL8298.Contig4_All	0.97	-0.15	-0.15	-2.04	-0.72	0.58	1.4	0.11
superoxide dismutase activity	CL9768.Contig6_All	0.67	-0.45	0.3	-2.23	-0.28	0.1	1.42	0.47
superoxide dismutase activity	CL17904.Contig2_All	0.55	1.01	0.56	-1.78	0.69	0.49	0.04	-1.57
positive regulation of catalase activity	CL19746.Contig2_All	-1	-0.41	-0.49	-0.05	-0.74	-0.6	1.28	2.01
positive regulation of catalase activity	CL19746.Contig5_All	-0.93	-0.32	-0.7	-0.06	-0.77	-0.54	1.35	1.96
positive regulation of catalase activity	CL19746.Contig6_All	-0.69	-0.49	-0.74	-0.44	-0.9	0	1.16	2.09
catalase activity	Unigene80518_All	-0.5	0.66	0.12	-1.09	-0.98	1.49	1.36	-1.04
catalase activity	CL1509.Contig6_All	-0.83	-0.39	-0.21	-0.65	-1.36	0.49	1.12	1.83
catalase activity	CL1509.Contig15_All	-0.59	-0.29	1.3	0.07	-1.82	0.34	1.48	-0.49
catalase activity	CL1509.Contig2_All	-0.57	-0.29	1.05	0.01	-1.76	0.41	1.71	-0.55
catalase activity	CL1509.Contig34_All	-0.51	-0.28	1.19	1.51	-1.24	-0.04	0.75	-1.37
catalase activity	CL1509.Contig28_All	-1.25	0.09	0.51	0.06	-1.89	0.28	1.29	0.91
catalase activity	CL1509.Contig1_All	-0.89	-0.72	0.96	1.12	-1.5	0.45	1.27	-0.68
catalase activity	Unigene109400_All	-0.23	-1.03	0.91	1.8	-0.57	-1.22	0.85	-0.51
catalase activity	CL1509.Contig37_All	0.31	-0.86	0.81	2.17	-0.91	-0.7	-0.13	-0.7
catalase activity	Unigene96946_All	-0.27	-1.22	0.23	0.7	-0.83	-1.22	1.72	0.88
catalase activity	Unigene56988_All	-0.13	-1.47	0.21	1.11	-0.86	-1.07	1.44	0.77
catalase activity	Unigene80517_All	-0.54	-1.04	-0.15	0.32	-1.37	-0.22	1.35	1.66
catalase activity	Unigene25131_All	-0.6	-1.28	0.78	1.17	-0.95	-1.01	1.36	0.52
catalase activity	CL1509.Contig20_All	-0.63	-0.36	-0.47	-1.15	-1	0.77	0.99	1.84
catalase activity	Unigene98868_All	-0.1	-0.83	-1.06	-1.06	-0.42	0.51	1.15	1.82
catalase activity	CL1509.Contig9_All	-0.74	-0.75	-0.46	-0.54	-1.11	0.53	1.29	1.79
catalase activity	Unigene106402_All	-0.13	-1.52	-0.49	-0.4	-0.8	0.4	1.74	1.21
catalase activity	Unigene99088_All	0.17	-1.63	-0.44	-0.25	-0.47	-0.41	1.4	1.64
catalase activity	Unigene25482_All	0.41	-1.88	-0.35	0.11	-0.5	-0.46	1.61	1.05
catalase activity	CL1509.Contig27_All	0.12	-0.35	-0.95	-1.65	0	0.04	1.01	1.79
