# Supplementary material for: Deciphering the dynamic gene expression patterns of pollen abortion in a male sterile line of Avena sativa through transcriptome analysis at different developmental stages
Source: BMC Plant Biol. 2021 Feb 18;21:101. doi: 10.1186/s12870-021-02881-2 (PMC7893748; doi:10.1186/s12870-021-02881-2)
Supplement: Supplementary file 5 — Additional file 5 Supplementary Table 5. Target genes in transcription factors based on the CLR method. [file 12870_2021_2881_MOESM5_ESM.xls]

tf_gene	tf_family	target	net	anno
CL4057.Contig9_All	Tify	Unigene25131_All	3.454017566	GO:0004096//catalase activity
CL4057.Contig25_All	Tify	Unigene80517_All	3.419453229	GO:0004096//catalase activity
CL4057.Contig9_All	Tify	Unigene56988_All	3.356855627	GO:0004096//catalase activity
CL25996.Contig2_All	AP2-EREBP	Unigene80517_All	3.225833298	GO:0004096//catalase activity
Unigene22824_All	AP2-EREBP	Unigene80517_All	3.209780618	GO:0004096//catalase activity
CL4057.Contig23_All	Tify	Unigene56988_All	3.19857905	GO:0004096//catalase activity
CL3888.Contig4_All	ARF	Unigene96946_All	3.075494747	GO:0004096//catalase activity
CL4057.Contig23_All	Tify	Unigene25131_All	3.023808763	GO:0004096//catalase activity
CL20693.Contig2_All	MADS	Unigene25131_All	2.840439781	GO:0004096//catalase activity
CL3888.Contig4_All	ARF	Unigene25131_All	2.827701637	GO:0004096//catalase activity
CL4057.Contig36_All	Tify	Unigene80517_All	2.746963064	GO:0004096//catalase activity
CL8569.Contig2_All	HSF	Unigene80517_All	2.692326068	GO:0004096//catalase activity
CL3888.Contig4_All	ARF	Unigene56988_All	2.646937007	GO:0004096//catalase activity
CL17141.Contig1_All	ARR-B	Unigene56988_All	2.624175311	GO:0004096//catalase activity
CL4057.Contig33_All	Tify	Unigene80517_All	2.610888822	GO:0004096//catalase activity
CL4057.Contig4_All	Tify	Unigene80517_All	2.608506811	GO:0004096//catalase activity
CL4057.Contig44_All	Tify	Unigene80517_All	2.597565453	GO:0004096//catalase activity
CL17141.Contig1_All	ARR-B	Unigene96946_All	2.548275921	GO:0004096//catalase activity
CL4057.Contig11_All	Tify	Unigene80517_All	2.534178952	GO:0004096//catalase activity
CL14914.Contig4_All	MYB	Unigene56988_All	2.529260563	GO:0004096//catalase activity
CL4057.Contig35_All	Tify	Unigene80517_All	2.402181793	GO:0004096//catalase activity
Unigene85844_All	NAC	Unigene80517_All	2.39508955	GO:0004096//catalase activity
CL20693.Contig2_All	MADS	Unigene56988_All	2.370138214	GO:0004096//catalase activity
CL20693.Contig1_All	MADS	Unigene25131_All	2.360558935	GO:0004096//catalase activity
CL20693.Contig1_All	MADS	Unigene96946_All	2.248692068	GO:0004096//catalase activity
CL2798.Contig9_All	AP2-EREBP	Unigene80517_All	2.236256497	GO:0004096//catalase activity
Unigene23454_All	C2C2-Dof	Unigene80517_All	2.16263272	GO:0004096//catalase activity
CL20693.Contig2_All	MADS	Unigene96946_All	2.139407429	GO:0004096//catalase activity
CL20693.Contig1_All	MADS	Unigene56988_All	2.092125666	GO:0004096//catalase activity
CL4271.Contig7_All	LIM	Unigene25131_All	2.078605981	GO:0004096//catalase activity
CL14560.Contig10_All	C2C2-CO-like	Unigene56988_All	2.01016571	GO:0004096//catalase activity
CL4057.Contig41_All	Tify	Unigene56988_All	2.008515682	GO:0004096//catalase activity
CL22751.Contig2_All	Trihelix	Unigene61787_All	3.506162762	GO:0006270//DNA replication initiation
Unigene34158_All	MYB	Unigene61787_All	3.271683187	GO:0006270//DNA replication initiation
Unigene34158_All	MYB	CL18594.Contig1_All	3.003355771	GO:0006270//DNA replication initiation
Unigene34158_All	MYB	Unigene83670_All	2.97340229	GO:0006270//DNA replication initiation
CL22751.Contig2_All	Trihelix	CL1775.Contig1_All	2.882180697	GO:0006270//DNA replication initiation
Unigene46825_All	Alfin-like	CL14305.Contig1_All	2.862988753	GO:0006270//DNA replication initiation
Unigene34158_All	MYB	CL1775.Contig1_All	2.767689026	GO:0006270//DNA replication initiation
CL4508.Contig4_All	Alfin-like	CL14305.Contig4_All	2.655304117	GO:0006270//DNA replication initiation
CL2441.Contig3_All	Alfin-like	CL14305.Contig1_All	2.65361032	GO:0006270//DNA replication initiation
CL22751.Contig2_All	Trihelix	CL18594.Contig1_All	2.503221207	GO:0006270//DNA replication initiation
CL9448.Contig8_All	C3H	CL14305.Contig2_All	2.45233507	GO:0006270//DNA replication initiation
Unigene46825_All	Alfin-like	CL15828.Contig2_All	2.439386344	GO:0006270//DNA replication initiation
CL4508.Contig4_All	Alfin-like	CL14305.Contig2_All	2.436961353	GO:0006270//DNA replication initiation
Unigene34158_All	MYB	CL14305.Contig2_All	2.435941652	GO:0006270//DNA replication initiation
Unigene5016_All	Alfin-like	Unigene61787_All	2.435766201	GO:0006270//DNA replication initiation
CL2441.Contig1_All	Alfin-like	CL14305.Contig1_All	2.412302223	GO:0006270//DNA replication initiation
Unigene46825_All	Alfin-like	CL694.Contig1_All	2.406086275	GO:0006270//DNA replication initiation
CL22751.Contig2_All	Trihelix	CL14305.Contig2_All	2.386788751	GO:0006270//DNA replication initiation
Unigene5016_All	Alfin-like	CL1775.Contig1_All	2.371646831	GO:0006270//DNA replication initiation
CL22751.Contig2_All	Trihelix	Unigene83670_All	2.326638394	GO:0006270//DNA replication initiation
Unigene10352_All	Alfin-like	Unigene27056_All	2.288943837	GO:0006270//DNA replication initiation
Unigene46825_All	Alfin-like	Unigene27056_All	2.26352222	GO:0006270//DNA replication initiation
CL9448.Contig8_All	C3H	CL14305.Contig4_All	2.26295498	GO:0006270//DNA replication initiation
CL22751.Contig2_All	Trihelix	CL15828.Contig1_All	2.247048382	GO:0006270//DNA replication initiation
Unigene34158_All	MYB	CL17643.Contig1_All	2.230378889	GO:0006270//DNA replication initiation
Unigene34158_All	MYB	CL15828.Contig1_All	2.157646684	GO:0006270//DNA replication initiation
Unigene34158_All	MYB	CL5844.Contig1_All	2.100738249	GO:0006270//DNA replication initiation
CL9782.Contig4_All	MYB	Unigene61787_All	2.099408251	GO:0006270//DNA replication initiation
CL22751.Contig2_All	Trihelix	CL17643.Contig1_All	2.092873245	GO:0006270//DNA replication initiation
CL22751.Contig2_All	Trihelix	CL14305.Contig4_All	2.079356346	GO:0006270//DNA replication initiation
Unigene5016_All	Alfin-like	CL15828.Contig1_All	2.054600666	GO:0006270//DNA replication initiation
Unigene34158_All	MYB	CL1775.Contig2_All	2.049017348	GO:0006270//DNA replication initiation
Unigene34158_All	MYB	CL14305.Contig4_All	2.047188168	GO:0006270//DNA replication initiation
Unigene5016_All	Alfin-like	CL10111.Contig3_All	2.023191479	GO:0006270//DNA replication initiation
CL25367.Contig16_All	Trihelix	CL4621.Contig4_All	3.361295315	GO:0019430//removal of superoxide radicals
CL25367.Contig7_All	Trihelix	CL4621.Contig4_All	3.038819397	GO:0019430//removal of superoxide radicals
CL5255.Contig1_All	MYB	CL8298.Contig4_All	2.883672555	GO:0019430//removal of superoxide radicals
CL8723.Contig5_All	MYB	CL11075.Contig2_All	2.519798902	GO:0019430//removal of superoxide radicals
Unigene31096_All	MADS	Unigene101744_All	6.141711833	GO:0030261//chromosome condensation
CL7757.Contig6_All	MADS	CL16987.Contig4_All	5.3489822	GO:0030261//chromosome condensation
CL22740.Contig1_All	Alfin-like	CL16987.Contig4_All	5.089362364	GO:0030261//chromosome condensation
Unigene4176_All	MADS	CL16987.Contig4_All	5.084331216	GO:0030261//chromosome condensation
Unigene95430_All	MADS	CL16987.Contig2_All	5.068395187	GO:0030261//chromosome condensation
Unigene95430_All	MADS	CL16987.Contig4_All	4.966401642	GO:0030261//chromosome condensation
Unigene52478_All	MADS	CL16987.Contig4_All	4.878813734	GO:0030261//chromosome condensation
CL4435.Contig10_All	ARF	Unigene79517_All	4.771905739	GO:0030261//chromosome condensation
Unigene31097_All	MADS	Unigene79517_All	4.543643315	GO:0030261//chromosome condensation
Unigene4176_All	MADS	CL16987.Contig2_All	4.359169227	GO:0030261//chromosome condensation
Unigene31096_All	MADS	CL16800.Contig3_All	4.316679014	GO:0030261//chromosome condensation
CL25376.Contig3_All	MADS	CL2265.Contig22_All	4.313320938	GO:0030261//chromosome condensation
CL22740.Contig1_All	Alfin-like	CL16987.Contig2_All	4.124695089	GO:0030261//chromosome condensation
CL4023.Contig4_All	FHA	CL7502.Contig9_All	3.954665072	GO:0030261//chromosome condensation
CL25376.Contig3_All	MADS	Unigene101744_All	3.856823105	GO:0030261//chromosome condensation
CL267.Contig1_All	C2C2-YABBY	CL2265.Contig22_All	3.833281663	GO:0030261//chromosome condensation
CL25376.Contig3_All	MADS	CL16987.Contig4_All	3.71982062	GO:0030261//chromosome condensation
Unigene31096_All	MADS	CL2265.Contig5_All	3.710681091	GO:0030261//chromosome condensation
Unigene52478_All	MADS	CL2265.Contig22_All	3.674727968	GO:0030261//chromosome condensation
CL4435.Contig10_All	ARF	CL2265.Contig20_All	3.66305389	GO:0030261//chromosome condensation
CL22816.Contig18_All	MADS	CL2265.Contig20_All	3.662756027	GO:0030261//chromosome condensation
Unigene31096_All	MADS	CL2265.Contig22_All	3.651573493	GO:0030261//chromosome condensation
Unigene81525_All	C3H	CL2265.Contig2_All	3.56423741	GO:0030261//chromosome condensation
Unigene31097_All	MADS	CL2265.Contig5_All	3.493179269	GO:0030261//chromosome condensation
CL7757.Contig6_All	MADS	CL16987.Contig2_All	3.431770337	GO:0030261//chromosome condensation
Unigene95430_All	MADS	CL2265.Contig22_All	3.416930188	GO:0030261//chromosome condensation
CL25376.Contig3_All	MADS	CL16800.Contig3_All	3.400508182	GO:0030261//chromosome condensation
CL4435.Contig11_All	ARF	Unigene79517_All	3.376235827	GO:0030261//chromosome condensation
CL18969.Contig2_All	C3H	CL2265.Contig5_All	3.347969041	GO:0030261//chromosome condensation
CL7757.Contig6_All	MADS	CL2265.Contig22_All	3.325175736	GO:0030261//chromosome condensation
CL267.Contig1_All	C2C2-YABBY	CL16987.Contig4_All	3.276748899	GO:0030261//chromosome condensation
CL164.Contig1_All	G2-like	CL16987.Contig2_All	3.124336831	GO:0030261//chromosome condensation
CL267.Contig2_All	C2C2-YABBY	CL2265.Contig22_All	3.09126472	GO:0030261//chromosome condensation
Unigene46034_All	Alfin-like	CL2265.Contig20_All	3.042601292	GO:0030261//chromosome condensation
CL4435.Contig10_All	ARF	CL2265.Contig5_All	2.970345782	GO:0030261//chromosome condensation
CL4435.Contig6_All	ARF	CL2265.Contig20_All	2.954782275	GO:0030261//chromosome condensation
CL267.Contig2_All	C2C2-YABBY	CL16987.Contig4_All	2.952990015	GO:0030261//chromosome condensation
Unigene52478_All	MADS	CL16987.Contig2_All	2.936952844	GO:0030261//chromosome condensation
Unigene22522_All	Trihelix	CL16987.Contig4_All	2.8785366	GO:0030261//chromosome condensation
CL5969.Contig1_All	Alfin-like	CL16987.Contig2_All	2.722520624	GO:0030261//chromosome condensation
CL6026.Contig2_All	C2C2-YABBY	CL16987.Contig4_All	2.721103653	GO:0030261//chromosome condensation
Unigene57836_All	MADS	Unigene79517_All	2.708932321	GO:0030261//chromosome condensation
Unigene52478_All	MADS	CL16800.Contig3_All	2.705029797	GO:0030261//chromosome condensation
CL25376.Contig3_All	MADS	CL7502.Contig9_All	2.654153762	GO:0030261//chromosome condensation
Unigene86601_All	Alfin-like	CL2265.Contig20_All	2.635476843	GO:0030261//chromosome condensation
CL18969.Contig2_All	C3H	Unigene101744_All	2.63463402	GO:0030261//chromosome condensation
Unigene4176_All	MADS	CL2265.Contig22_All	2.631870187	GO:0030261//chromosome condensation
Unigene95430_All	MADS	CL16800.Contig3_All	2.62490004	GO:0030261//chromosome condensation
CL22816.Contig18_All	MADS	CL2265.Contig5_All	2.600169262	GO:0030261//chromosome condensation
Unigene31097_All	MADS	CL2265.Contig20_All	2.591845072	GO:0030261//chromosome condensation
Unigene81525_All	C3H	CL16987.Contig2_All	2.58158866	GO:0030261//chromosome condensation
Unigene31096_All	MADS	CL2265.Contig20_All	2.547349811	GO:0030261//chromosome condensation
CL2858.Contig2_All	LIM	CL2265.Contig2_All	2.52288398	GO:0030261//chromosome condensation
CL267.Contig2_All	C2C2-YABBY	CL16800.Contig3_All	2.478586526	GO:0030261//chromosome condensation
CL22816.Contig18_All	MADS	Unigene79517_All	2.476739346	GO:0030261//chromosome condensation
Unigene22522_All	Trihelix	CL16987.Contig2_All	2.474829275	GO:0030261//chromosome condensation
Unigene31096_All	MADS	CL2265.Contig2_All	2.47363513	GO:0030261//chromosome condensation
Unigene14710_All	C2C2-YABBY	CL2265.Contig22_All	2.465875708	GO:0030261//chromosome condensation
CL7757.Contig6_All	MADS	CL16800.Contig3_All	2.431044592	GO:0030261//chromosome condensation
Unigene81525_All	C3H	CL16800.Contig3_All	2.423077316	GO:0030261//chromosome condensation
CL267.Contig2_All	C2C2-YABBY	Unigene101744_All	2.420832335	GO:0030261//chromosome condensation
Unigene31096_All	MADS	CL16987.Contig4_All	2.408674217	GO:0030261//chromosome condensation
Unigene95430_All	MADS	CL2265.Contig2_All	2.4057906	GO:0030261//chromosome condensation
Unigene57836_All	MADS	CL2265.Contig20_All	2.402531378	GO:0030261//chromosome condensation
CL267.Contig3_All	C2C2-YABBY	CL16987.Contig4_All	2.398302066	GO:0030261//chromosome condensation
CL267.Contig3_All	C2C2-YABBY	CL2265.Contig22_All	2.368060191	GO:0030261//chromosome condensation
CL2441.Contig6_All	Alfin-like	CL2265.Contig20_All	2.331391652	GO:0030261//chromosome condensation
CL25575.Contig2_All	HB	CL2265.Contig22_All	2.330981978	GO:0030261//chromosome condensation
CL22740.Contig1_All	Alfin-like	CL2265.Contig22_All	2.268021176	GO:0030261//chromosome condensation
CL14615.Contig7_All	GRF	Unigene79517_All	2.252574672	GO:0030261//chromosome condensation
Unigene34905_All	MADS	CL2265.Contig5_All	2.251253999	GO:0030261//chromosome condensation
CL4435.Contig11_All	ARF	CL2265.Contig20_All	2.239724925	GO:0030261//chromosome condensation
CL2441.Contig6_All	Alfin-like	CL2265.Contig5_All	2.236064291	GO:0030261//chromosome condensation
Unigene52478_All	MADS	Unigene101744_All	2.235490535	GO:0030261//chromosome condensation
CL4023.Contig4_All	FHA	Unigene101744_All	2.227818346	GO:0030261//chromosome condensation
CL164.Contig1_All	G2-like	CL2265.Contig2_All	2.186874231	GO:0030261//chromosome condensation
CL4435.Contig6_All	ARF	Unigene79517_All	2.174579595	GO:0030261//chromosome condensation
CL2995.Contig1_All	ARF	CL16987.Contig4_All	2.169904291	GO:0030261//chromosome condensation
CL267.Contig2_All	C2C2-YABBY	CL7502.Contig9_All	2.143202701	GO:0030261//chromosome condensation
Unigene81525_All	C3H	CL2265.Contig22_All	2.135680677	GO:0030261//chromosome condensation
CL6026.Contig5_All	C2C2-YABBY	CL16987.Contig4_All	2.135511161	GO:0030261//chromosome condensation
CL18969.Contig2_All	C3H	CL7502.Contig9_All	2.132358258	GO:0030261//chromosome condensation
CL267.Contig1_All	C2C2-YABBY	CL16800.Contig3_All	2.126017685	GO:0030261//chromosome condensation
CL22880.Contig10_All	C2C2-GATA	CL2265.Contig20_All	2.124248745	GO:0030261//chromosome condensation
CL2944.Contig5_All	ABI3VP1	CL16987.Contig2_All	2.09703971	GO:0030261//chromosome condensation
CL25575.Contig2_All	HB	CL16987.Contig4_All	2.096878205	GO:0030261//chromosome condensation
CL5969.Contig1_All	Alfin-like	CL16987.Contig4_All	2.095066272	GO:0030261//chromosome condensation
CL7648.Contig1_All	bHLH	CL2265.Contig5_All	2.090089727	GO:0030261//chromosome condensation
CL267.Contig3_All	C2C2-YABBY	CL2265.Contig5_All	2.079510209	GO:0030261//chromosome condensation
Unigene57836_All	MADS	CL2265.Contig5_All	2.077905629	GO:0030261//chromosome condensation
CL25376.Contig3_All	MADS	CL16987.Contig2_All	2.076314289	GO:0030261//chromosome condensation
CL2944.Contig5_All	ABI3VP1	CL16987.Contig4_All	2.063466305	GO:0030261//chromosome condensation
CL267.Contig1_All	C2C2-YABBY	CL7502.Contig9_All	2.036620704	GO:0030261//chromosome condensation
Unigene31096_All	MADS	CL7502.Contig9_All	2.03289022	GO:0030261//chromosome condensation
CL14615.Contig7_All	GRF	CL2265.Contig20_All	2.004924609	GO:0030261//chromosome condensation
CL2752.Contig5_All	MYB	Unigene46507_All	3.771137558	GO:0042138//meiotic DNA double-strand break formation
CL2752.Contig4_All	MYB	Unigene46507_All	2.714643863	GO:0042138//meiotic DNA double-strand break formation
CL2752.Contig5_All	MYB	CL25855.Contig32_All	2.288096173	GO:0042138//meiotic DNA double-strand break formation
CL5969.Contig3_All	Alfin-like	CL5999.Contig5_All	5.351576664	GO:0051455//attachment of spindle microtubules to kinetochore involved in homologous chromosome segregation
CL15722.Contig4_All	SBP	CL5999.Contig5_All	3.961807168	GO:0051455//attachment of spindle microtubules to kinetochore involved in homologous chromosome segregation
CL17558.Contig2_All	Alfin-like	Unigene2273_All	3.836273688	GO:0051455//attachment of spindle microtubules to kinetochore involved in homologous chromosome segregation
CL5969.Contig3_All	Alfin-like	CL5999.Contig1_All	3.541412137	GO:0051455//attachment of spindle microtubules to kinetochore involved in homologous chromosome segregation
CL1666.Contig1_All	C2C2-GATA	CL5999.Contig5_All	3.234160843	GO:0051455//attachment of spindle microtubules to kinetochore involved in homologous chromosome segregation
CL1550.Contig5_All	C3H	Unigene2273_All	3.141162857	GO:0051455//attachment of spindle microtubules to kinetochore involved in homologous chromosome segregation
CL2944.Contig21_All	ABI3VP1	Unigene2273_All	3.099812824	GO:0051455//attachment of spindle microtubules to kinetochore involved in homologous chromosome segregation
CL3047.Contig1_All	SBP	Unigene2273_All	3.027421368	GO:0051455//attachment of spindle microtubules to kinetochore involved in homologous chromosome segregation
Unigene89073_All	C3H	Unigene2273_All	2.991108179	GO:0051455//attachment of spindle microtubules to kinetochore involved in homologous chromosome segregation
CL6715.Contig2_All	AP2-EREBP	Unigene2273_All	2.894389523	GO:0051455//attachment of spindle microtubules to kinetochore involved in homologous chromosome segregation
CL2944.Contig18_All	ABI3VP1	Unigene2273_All	2.692727695	GO:0051455//attachment of spindle microtubules to kinetochore involved in homologous chromosome segregation
CL2858.Contig7_All	LIM	CL5999.Contig2_All	2.621898088	GO:0051455//attachment of spindle microtubules to kinetochore involved in homologous chromosome segregation
CL15722.Contig4_All	SBP	CL5999.Contig1_All	2.495459744	GO:0051455//attachment of spindle microtubules to kinetochore involved in homologous chromosome segregation
Unigene85081_All	RWP-RK	Unigene2273_All	2.447368612	GO:0051455//attachment of spindle microtubules to kinetochore involved in homologous chromosome segregation
CL7158.Contig2_All	TIG	Unigene2273_All	2.378796679	GO:0051455//attachment of spindle microtubules to kinetochore involved in homologous chromosome segregation
CL5969.Contig4_All	Alfin-like	CL5999.Contig5_All	2.3323296	GO:0051455//attachment of spindle microtubules to kinetochore involved in homologous chromosome segregation
CL6715.Contig2_All	AP2-EREBP	CL5999.Contig2_All	2.316449593	GO:0051455//attachment of spindle microtubules to kinetochore involved in homologous chromosome segregation
CL13407.Contig2_All	TCP	Unigene2273_All	2.298149803	GO:0051455//attachment of spindle microtubules to kinetochore involved in homologous chromosome segregation
CL5272.Contig1_All	ARR-B	CL5999.Contig5_All	2.227288191	GO:0051455//attachment of spindle microtubules to kinetochore involved in homologous chromosome segregation
CL1550.Contig6_All	C3H	Unigene2273_All	2.173354366	GO:0051455//attachment of spindle microtubules to kinetochore involved in homologous chromosome segregation
CL5969.Contig4_All	Alfin-like	CL5999.Contig2_All	2.040464168	GO:0051455//attachment of spindle microtubules to kinetochore involved in homologous chromosome segregation
CL5969.Contig4_All	Alfin-like	CL5999.Contig1_All	2.011022244	GO:0051455//attachment of spindle microtubules to kinetochore involved in homologous chromosome segregation
CL1666.Contig1_All	C2C2-GATA	CL5999.Contig1_All	2.010324506	GO:0051455//attachment of spindle microtubules to kinetochore involved in homologous chromosome segregation
CL4807.Contig1_All	SBP	Unigene2273_All	2.001233983	GO:0051455//attachment of spindle microtubules to kinetochore involved in homologous chromosome segregation
CL7096.Contig3_All	TCP	CL15734.Contig2_All	5.194981738	GO:0070301//cellular response to hydrogen peroxide
CL16864.Contig2_All	MYB	CL15734.Contig2_All	3.901631578	GO:0070301//cellular response to hydrogen peroxide
CL16864.Contig2_All	MYB	CL15734.Contig1_All	3.280069477	GO:0070301//cellular response to hydrogen peroxide
CL15436.Contig2_All	TUB	CL15734.Contig1_All	3.148639643	GO:0070301//cellular response to hydrogen peroxide
CL15436.Contig2_All	TUB	CL15734.Contig2_All	2.982120315	GO:0070301//cellular response to hydrogen peroxide
CL5880.Contig2_All	BES1	CL15734.Contig1_All	2.921992073	GO:0070301//cellular response to hydrogen peroxide
CL22599.Contig2_All	C3H	CL15734.Contig2_All	2.897554368	GO:0070301//cellular response to hydrogen peroxide
CL22599.Contig2_All	C3H	CL15734.Contig1_All	2.78239548	GO:0070301//cellular response to hydrogen peroxide
Unigene32221_All	SRS	CL15734.Contig2_All	2.544456562	GO:0070301//cellular response to hydrogen peroxide
CL9448.Contig2_All	C3H	CL15734.Contig2_All	2.476040896	GO:0070301//cellular response to hydrogen peroxide
CL7096.Contig3_All	TCP	CL15734.Contig1_All	2.150479717	GO:0070301//cellular response to hydrogen peroxide
CL11160.Contig1_All	C2C2-GATA	CL15734.Contig2_All	2.07207565	GO:0070301//cellular response to hydrogen peroxide
CL10660.Contig2_All	NAC	CL15734.Contig1_All	2.042261907	GO:0070301//cellular response to hydrogen peroxide
CL19516.Contig3_All	MYB	CL20239.Contig2_All	2.273674704	GO:1901671//positive regulation of superoxide dismutase activity
CL8084.Contig2_All	PBF-2-like	CL9644.Contig2_All	2.046649805	GO:1901671//positive regulation of superoxide dismutase activity
CL7351.Contig6_All	C2C2-CO-like	CL19746.Contig5_All	3.623123678	GO:1902553//positive regulation of catalase activity
CL25808.Contig7_All	ARF	CL19746.Contig2_All	3.362421614	GO:1902553//positive regulation of catalase activity
CL7351.Contig6_All	C2C2-CO-like	CL19746.Contig2_All	3.252642337	GO:1902553//positive regulation of catalase activity
CL25808.Contig7_All	ARF	CL19746.Contig5_All	2.690561041	GO:1902553//positive regulation of catalase activity
CL20693.Contig3_All	MADS	CL19746.Contig2_All	2.579273984	GO:1902553//positive regulation of catalase activity
Unigene85839_All	NAC	CL19746.Contig2_All	2.450046997	GO:1902553//positive regulation of catalase activity
Unigene85839_All	NAC	CL19746.Contig5_All	2.382885398	GO:1902553//positive regulation of catalase activity
CL2727.Contig14_All	ARF	CL19746.Contig5_All	2.357147498	GO:1902553//positive regulation of catalase activity
CL17141.Contig3_All	ARR-B	CL19746.Contig5_All	2.300342367	GO:1902553//positive regulation of catalase activity
CL20693.Contig5_All	MADS	CL19746.Contig2_All	2.20293511	GO:1902553//positive regulation of catalase activity
CL17141.Contig3_All	ARR-B	CL19746.Contig2_All	2.196633659	GO:1902553//positive regulation of catalase activity
Unigene23454_All	C2C2-Dof	CL19746.Contig2_All	2.144641316	GO:1902553//positive regulation of catalase activity
Unigene23454_All	C2C2-Dof	CL19746.Contig5_All	2.131527815	GO:1902553//positive regulation of catalase activity
CL2727.Contig14_All	ARF	CL19746.Contig2_All	2.101092602	GO:1902553//positive regulation of catalase activity
